# Supplementary material for: Genotype by Environment Interactions in Gene Regulation Underlie the Response to Soil Drying in the Model Grass Brachypodium distachyon
Source: Mol Biol Evol. 2025 Sep 11;42(10):msaf218. doi: 10.1093/molbev/msaf218 (PMC12509060; doi:10.1093/molbev/msaf218)
Supplement: msaf218_Supplementary_Data [file msaf218_supplementary_data.zip]

Archive with 2 entries (2 files):
- manuscript_gxe_gene_regulation_SUPPLEMENTARY_v7.pdf
- SupplementalDatasetv4.xlsx
