# Supplementary material for: Genotype by Environment Interactions in Gene Regulation Underlie the Response to Soil Drying in the Model Grass Brachypodium distachyon
Source: Mol Biol Evol. 2025 Sep 11;42(10):msaf218. doi: 10.1093/molbev/msaf218 (PMC12509060; doi:10.1093/molbev/msaf218)
Supplement: msaf218_Supplementary_Data [file msaf218_supplementary_data.zip › SupplementalDatasetv4.xlsx]

## Sheet: SupplDataset_1
Supplementary Data Set 1. Traits data along dry-down
NO.	Accession	usage	harvest day	water content	Average of Phi2	Average of PhiNPQ	Average of PhiNO	Average of Relative Chlorophyll	Average of FvP/FmP	E	A	gsw	hydraulic potential 1	PhiPS2	ETR	Fv'/Fm'	PhiCO2	NPQ	qP	qN	fresh shoot	fresh root	dry shoot	dry root	freeze-dry batch	day0	day1	day2	day3	day4	day5	day6	water usage	DW Plate #	Protein (ug/mg)	amino acids (nmol/mg)	starch nmol Glc/mg	High DP Fructan nmol Glc/mg_x000D_nmol Glc equivalents /mg	Nitrate (nmol/mg)	glucose nmol Glc equivalents/mg	fructose nmol Glc equivalents/mg	sucrose nmol Glc equivalents/mg	Low DP fructan nmol Glc equivalents/mg (plate2 has batch effect!)
24	BD21	Drought	2	0.75	0.751	0.1395	0.1095	55.22	0.683	0.00167539	7.06212	0.108468	15	0.739781	93.5169	0.750307	-2.15404	0.474939	0.985971	0.387627	0.9797	0.994	0.2324	0.0916	2	12.0295	9.92777	NA	NA	NA	NA	NA	10.9786	3	140.896	22.95	408.992	252.454	1.2549	14.4553	7.7261	338.453	4.23689
83	BD21	Drought	2	0.75	0.736	0.154	0.1095	54.225	0.6695	0.00162692	8.99043	0.104754	10	0.894244	113.051	0.740696	-2.75629	0.115915	1.2073	0.135318	0.9625	1.0087	0.2664	0.1146	2	13.4303	10.4108	NA	NA	NA	NA	NA	11.9205	3	128.917	51.3	486.968	266.791	4.14383	12.9599	4.23689	335.462	13.9568
91	BD21	Drought	2	0.75	0.7275	0.161	0.111	50.895	0.6655	0.00459352	16.1733	0.30386	14.5	0.880525	111.269	0.773742	-4.2205	0.620513	1.13801	0.44505	1.1231	0.7925	0.1897	0.0819	2	15.7119	16.37	NA	NA	NA	NA	NA	16.0409	4	145.043	26.8	392.648	268.01	2.4416	13.5022	8.68	313.927	1.68778
94	BD21	Drought	2	0.75	0.741	0.149	0.11	43.37	0.674	0.00202471	13.4676	0.129913	NA	0.910095	114.989	0.741401	-2.91038	1.34662	1.22753	0.644926	0.4182	0.1316	0.1283	0.0163	1	2.52032	6.40736	NA	NA	NA	NA	NA	4.46384	2	158.998	35.9214	378.996	335.27	6.0936	13.5709	6.78543	371.26	36.1082
107	BD21	Drought	2	0.75	0.738	0.155	0.107	54.29	0.666	0.00493157	16.3497	0.327242	18	0.917193	115.919	0.763061	-2.51104	0.610726	1.20199	0.444556	0.4562	0.4371	0.11	0.0462	2	0.849395	4.93473	NA	NA	NA	NA	NA	2.89206	3	155.95	32.5	350.892	251.15	15.717	12.2122	11.2153	616.593	5.73227
135	BD21	Drought	2	0.75	0.755	0.133	0.112	56.07	0.691	0.00333136	13.1862	0.220183	21	0.877009	110.855	0.737153	-2.4697	0.290383	1.18973	0.282602	0.5357	1.136	0.1351	0.0618	2	14.4835	12.3257	NA	NA	NA	NA	NA	13.4046	2	141.519	30.127	210.71	195.45	0	18.9023	15.0249	701.807	2.42337
189	BD21	Drought	2	0.75	0.75	0.1405	0.109	52.095	0.6805	NA	NA	NA	12	0.860151	108.783	0.741391	-3.04515	0.550438	1.16018	0.426092	1.1172	1.44	0.2748	0.1394	2	14.3586	16.4551	NA	NA	NA	NA	NA	15.4069	2	136.525	28.9639	240.408	117.432	0.804336	11.6322	6.78543	215.68	35.8658
226	BD21	Drought	2	0.75	0.733	0.1555	0.1115	51.435	0.671	0.00731192	21.9892	0.514841	11	0.881019	111.385	0.755372	-2.84097	0.685855	1.16634	0.475883	0.5122	0.631	0.1183	0.056	2	13.4303	11.4108	NA	NA	NA	NA	NA	12.4205	1	157.626	50.3128	386.315	45.5198	19.2882	6.34933	3.41887	323.328	1.95364
9	BD21	Drought	4	0.65	0.746	0.146	0.1075	56.215	0.6745	0.00175038	9.06805	0.111131	14	0.611796	77.3535	0.756682	-0.400848	0.774391	0.808524	0.505783	0.9969	1.4739	0.2745	0.1553	4	15.7207	14.6489	14.5771	10.5053	NA	NA	NA	12.5412	4	132.216	25.65	515.159	251.055	5.0671	22.4233	8.43889	393.493	6.99222
21	BD21	Drought	4	0.65	0.7415	0.1485	0.11	49.24	0.675	0.0026939	12.5285	0.174383	13	0.675737	85.4375	0.763887	-0.676187	0.203322	0.884603	0.210215	1.1454	1.6128	0.2979	0.1866	3	18.6306	14.6524	14.6741	11.6958	NA	NA	NA	13.185	5	130.96	28.65	621.299	209.974	0.257697	29.6121	21.8326	234.889	0
68	BD21	Drought	4	0.65	0.731333	0.163667	0.105	51.3767	0.655667	0.00452537	15.7182	0.303643	17	0.503494	63.7145	0.75152	-0.218785	0.20656	0.669968	0.215598	0.9966	1.2934	0.2686	0.142	4	12.1931	15.0876	12.9822	10.8767	NA	NA	NA	11.9294	4	127.612	29.6	586.977	323.436	3.72894	14.2256	6.75111	507.78	7.23333
99	BD21	Drought	4	0.65	0.7335	0.157	0.1095	52.285	0.6675	0.00442474	13.88	0.294389	15	0.569401	71.9313	0.814667	0.0434657	1.64535	0.698937	0.668837	0.657	0.6561	0.167	0.0646	2	5.35859	11.4551	12.5517	9.64825	NA	NA	NA	11.1	3	117.424	47.85	398.29	264.369	3.49991	5.48304	2.24306	347.425	0
138	BD21	Drought	4	0.65	0.731	0.1605	0.108	48.345	0.663	0.00370623	14.2394	0.24597	15	0.606886	76.7402	0.773289	-0.19486	0.403247	0.784811	0.342741	0.7404	0.9364	0.1965	0.1117	3	11.7207	11.6489	10.5771	9.50527	NA	NA	NA	10.0412	4	133.367	60.85	527.833	274.251	4.28792	16.8778	5.54556	360.702	0
155	BD21	Drought	4	0.65	0.738	0.15	0.1115	48.345	0.6755	NA	NA	NA	12	0.512607	64.7748	0.727543	-0.506386	0.492877	0.704572	0.403858	0.9134	1.1045	0.2516	0.0967	4	18.3383	16.2067	10.075	15.9433	NA	NA	NA	13.0092	3	140.086	29.8	652.094	358.968	4.14383	11.2153	3.23998	592.667	0.498458
205	BD21	Drought	4	0.65	0.7135	0.1815	0.105	53.41	0.6405	0.00376808	15.8047	0.249875	10	0.939181	118.362	0.753217	-0.702116	0.164485	1.24689	0.179236	0.988	1.3978	0.2651	0.135	4	16.4303	12.4108	11.3914	9.37198	NA	NA	NA	10.3817	2	120.919	28.1573	340.814	233.766	5.00958	12.3592	4.36206	350.419	43.1359
213	BD21	Drought	4	0.65	0.701	0.186	0.113	43.41	0.649	0.00295574	14.4095	0.192709	13	0.849906	107.231	0.740478	-1.01069	0.236229	1.14778	0.241863	1.088	1.2245	0.2904	0.1215	4	13.5939	16.5707	13.5475	12.5244	NA	NA	NA	13.0359	2	104.688	28.104	339.399	228.731	2.69202	10.1781	1.93869	300.013	29.0804
239	BD21	Drought	4	0.65	0.724	0.1705	0.1055	53.035	0.651	0.0022632	10.7563	0.146349	16	0.440574	55.7066	0.707317	-0.316991	0.837105	0.62288	0.542018	0.3777	0.3304	0.0907	0.0353	2	-0.880435	1.9243	4.72903	3.53376	NA	NA	NA	4.13139	1	167.557	64.9597	294.247	75.2951	66.5297	11.2334	7.08195	350.19	7.57036
2	BD21	Drought	5	0.6	0.721	0.1625	0.1165	51.275	0.671	0.00251244	12.8355	0.164185	11.5	0.691127	87.3866	0.725757	-2.37023	0.37322	0.952284	0.339607	1.0892	1.5315	0.3117	0.1767	3	16.956	12.7644	13.5729	9.38138	11.1899	NA	NA	11.1899	1	111.878	22.9488	487.488	142.562	0	35.654	16.606	411.241	5.42e-14
3	BD21	Drought	5	0.6	0.7265	0.163	0.1105	55.975	0.664	0.00300524	13.422	0.195785	14	0.883752	111.558	0.738442	-3.71981	0.380359	1.19678	0.33997	0.7897	0.9381	0.211	0.0963	3	14.9578	13.9721	12.9863	8.00057	9.01482	NA	NA	9.01482	3	120.014	31.15	447.216	296.512	0.036671	15.9507	8.22456	335.961	1.24614
43	BD21	Drought	5	0.6	0.747	0.144	0.109	49.565	0.6775	0.00235715	10.3478	0.152785	15.5	0.892771	112.733	0.73167	-1.46362	-0.0339002	1.22018	-0.0485836	0.7585	0.9735	0.1987	0.1156	2	0.685793	5.77486	9.86394	6.95301	9.04208	NA	NA	9.04208	4	128.105	43.85	415.179	212.444	0.00241982	18.8067	8.43889	325.018	0
71	BD21	Drought	5	0.6	0.736	0.153	0.111	48.98	0.672	0.00277075	13.2673	0.18252	NA	0.873817	110.36	0.763449	-3.81439	0.416079	1.14456	0.35275	0.274	0.268	0.0719	0.0325	3	-0.659798	3.41431	2.48841	5.56252	9.63663	NA	NA	9.63663	4	128.927	72.7	216.39	201.908	17.6211	5.30444	4.34	102.713	2.17
112	BD21	Drought	5	0.6	0.732	0.1535	0.1145	55.325	0.675	0.00295998	14.862	0.194298	15.5	0.856346	108.108	0.729136	-1.84819	0.155741	1.17447	0.176003	0.4389	0.4204	0.1125	0.0504	3	-4.4962	-1.42583	2.64453	4.7149	8.78526	NA	NA	8.78526	3	155.626	30.5	431.926	258.215	24.436	6.47995	4.73535	449.609	3.48921
132	BD21	Drought	5	0.6	0.748	0.142	0.11	47.955	0.68	0.00327991	14.503	0.21462	14.5	0.433239	54.8062	0.744485	-0.413075	0.810666	0.581931	0.521278	0.9635	1.3127	0.2448	0.1224	3	17.8494	12.9347	12.0201	10.1054	8.19071	NA	NA	8.19071	2	124.196	22.5932	374.754	180.699	4.9722	16.7212	5.33141	299.043	24.476
153	BD21	Drought	5	0.6	0.749667	0.141667	0.108667	57.9233	0.679333	0.00263564	12.9869	0.172702	18.5	0.726504	91.846	0.740648	-2.77612	0.300279	0.980903	0.288473	1.3251	1.7557	0.3713	0.2003	3	16.6674	18.734	14.8007	3.86728	5.9339	NA	NA	5.9339	3	123.251	29.6	590.937	298.485	0.593573	19.9383	5.23381	391.29	3.98766
168	BD21	Drought	5	0.6	0.7	0.17	0.13	53.81	0.6795	0.00194928	10.759	0.126086	10	0.614395	77.6998	0.741602	-0.571538	0.149	0.82847	0.167302	1.0147	1.2677	0.2796	0.1407	3	6.99461	10.0538	6.11289	7.17203	9.23117	NA	NA	9.23117	4	118.074	28.1	387.015	329.073	3.20384	28.21	10.1267	373.24	5.78667
217	BD21	Drought	5	0.6	0.746	0.145	0.109	52.41	0.677	0.00233587	12.3432	0.151625	12	0.754575	95.3899	0.722712	-3.91866	0.31306	1.04409	0.302248	1.3599	1.8428	0.3834	0.2137	2	11.013	17.0946	15.1762	12.2578	13.3394	NA	NA	13.3394	1	136.95	37.361	587.65	84.0261	3.52862	26.6184	5.37251	490.852	6.59354
15	BD21	Drought	6	0.55	0.717	0.1735	0.109	48.785	0.653	0.00142617	9.66833	0.0919605	19	0.90496	114.226	0.756205	-0.585807	0.408975	1.19671	0.350998	0.6882	0.8601	0.1966	0.1211	4	7.92107	10.8904	10.8598	7.82911	10.7985	8.76781	NA	8.76781	2	139.334	43.8326	394.552	244.634	4.87875	48.225	12.6015	413.426	4.11972
40	BD21	Drought	6	0.55	0.7355	0.155	0.109	52.645	0.6685	0.00129994	8.96782	0.0840947	16.5	0.915166	114.901	0.704721	-0.287954	0.255908	1.29862	0.266396	0.7255	0.899	0.2075	0.1039	3	14.3034	10.3326	11.3618	8.39106	9.42027	8.44948	NA	8.44948	2	114.52	28.7103	356.369	198.095	0	43.8629	17.2059	286.927	33.2001
126	BD21	Drought	6	0.55	0.7195	0.1655	0.115	41.675	0.666	0.00106548	6.31301	0.0680867	17	0.733063	92.69	0.740844	-0.298186	0.288028	0.989498	0.279945	1.0929	1.4566	0.3014	0.1834	4	12.6858	14.7749	12.8639	11.953	11.0421	12.1311	NA	12.1311	1	145.09	28.3572	659.484	158.018	4.14555	45.9106	14.6523	364.354	2.19785
142	BD21	Drought	6	0.55	0.7185	0.173	0.1085	47.095	0.653	0.00123403	6.26816	0.0791176	17	0.673551	85.1214	0.642942	-0.291648	1.15355	1.04761	0.642113	0.7628	0.8036	0.2158	0.0955	2	7.43026	8.41083	8.3914	5.37198	11.3526	11.3331	NA	11.3331	3	133.935	26.35	546.597	364.955	3.16925	33.8951	9.22147	397.271	0.747687
143	BD21	Drought	6	0.55	0.7195	0.1695	0.111	44.815	0.6585	0.00131443	8.30857	0.0847907	18	0.914362	114.846	0.751803	-0.469575	0.575135	1.21623	0.43343	0.5624	0.6586	0.1526	0.0896	3	6.30343	9.33264	9.36185	9.39106	10.4203	11.4495	NA	11.4495	2	153.692	42.3534	500.614	190.783	6.80381	28.3534	9.69346	460.924	17.9329
193	BD21	Drought	6	0.55	0.723	0.164	0.113	45.7333	0.665667	0.000635776	3.55389	0.0406061	16	0.924488	116.256	0.736034	-0.217133	0.389408	1.25604	0.346004	1.4279	1.5941	0.3902	0.2349	3	16.3218	16.3735	15.4251	12.4768	12.5284	12.5801	NA	12.5801	2	126.069	34.2783	369.097	259.823	4.57971	47.498	13.5709	282.08	30.7767
215	BD21	Drought	6	0.55	0.734	0.1575	0.1085	51.97	0.6655	0.00180561	11.1597	0.116507	11.5	0.952494	119.358	0.707403	-0.0820605	0.583758	1.34647	0.452119	0.9369	1.2401	0.2845	0.1467	4	15.9743	14.8053	12.6362	10.4671	11.298	8.12895	NA	8.12895	3	128.917	31.7	554.242	378.361	3.70875	34.1444	8.47379	525.375	2.49229
216	BD21	Drought	6	0.55	0.709	0.1705	0.1205	54.59	0.669	0.00103075	4.6983	0.0649827	19	0.735806	92.9915	0.723841	-0.438429	0.449785	1.01653	0.383244	1.0239	1.1243	0.3039	0.1283	3	11.649	15.6932	12.7374	11.7815	5.82572	7.8699	NA	7.8699	3	NA	28.1	305.024	197.789	3.03002	43.1166	12.7107	374.342	0
169 (191)	BD21	Drought	6	0.55	0.734	0.158	0.108	51.805	0.6645	0.00110223	5.47265	0.0701878	18	NA	NA	NA	NA	NA	NA	NA	1.1078	1.1948	0.3254	0.1676	4	15.3935	14.3292	12.2648	NA	10.1362	10.0719	NA	10.0719	3	127.298	30.6	577.176	307.006	4.38747	58.818	11.4645	398.766	0
30	BD21	Drought	7	0.5	0.7365	0.15	0.1135	48.495	0.6775	0.00144907	9.08363	0.0937255	17.5	0.929208	117.037	0.745412	-0.498861	0.134572	1.24657	0.152926	0.7637	1.0825	0.2302	0.1405	3	8.46703	10.4925	11.518	NA	11.5689	NA	2.61984	2.61984	2	130.595	41.9032	510.513	337.603	5.04696	42.8936	10.4205	383.377	42.4089
37	BD21	Drought	7	0.5	0.7345	0.1555	0.1095	49.6275	0.669	0.000892675	6.41604	0.0569099	20	0.80963	102.204	0.755639	-1.20852	0.633499	1.07145	0.456037	0.54	0.4931	0.1599	0.0781	3	0.849395	7.93473	12.0201	9.10538	11.1907	8.27604	8.36137	8.36137	5	137.124	42.6	342.525	136.746	0	26.6007	9.78704	344.805	0
47	BD21	Drought	7	0.5	0.7475	0.1425	0.11	52.0125	0.68	0.000699853	4.66158	0.0448074	21	0.768006	96.7018	0.712923	-2.53107	0.671157	1.07726	0.484912	1.1186	1.5829	0.3799	0.2461	2	15.6858	12.7749	14.8639	NA	12.0421	8.13115	9.22022	9.22022	1	114.972	30.5834	254.789	143.15	0	90.6001	30.2814	172.409	4.6399
78	BD21	Drought	7	0.5	0.722	0.1675	0.1105	49.25	0.6595	0.00102316	6.35673	0.0653418	20	0.827108	104.114	0.751325	-3.95519	0.493116	1.10087	0.396255	0.5474	0.4564	0.1728	0.0614	3	-1.55135	1.45167	5.45469	8.45771	11.4607	7.46375	7.46677	7.46677	5	145.184	43.95	797.964	326.98	1.997	43.6653	9.78704	362.873	0
118	BD21	Drought	7	0.5	0.7275	0.1585	0.1135	46.8725	0.6705	0.000880758	3.47908	0.0559236	26	0.931817	116.692	0.728785	-0.253459	1.07993	1.27859	0.597071	0.9063	1.281	0.2922	0.183	3	9.31994	12.1658	11.0117	9.8576	12.7035	10.5494	9.39526	9.39526	3	124.223	37.35	485.44	306.113	3.08223	67.0426	12.7107	341.942	6.47995
157	BD21	Drought	7	0.5	0.738	0.152	0.11	51.35	0.672	0.00076951	2.93664	0.0488867	18.5	0.938999	118.061	0.742997	-0.933006	0.0086154	1.2638	0.0114626	1.2816	1.5327	0.3857	0.2275	2	21.9946	14.0538	11.1129	16.172	10.2312	11.2903	12.3495	12.3495	3	138.791	42.05	558.829	291.569	4.61371	56.575	11.963	335.961	15.7014
188	BD21	Drought	7	0.5	0.738667	0.148333	0.113	49.61	0.679	0.000684844	4.21931	0.0433003	28	0.918973	115.474	0.709721	-0.939049	0.980051	1.29484	0.57999	1.109	1.4041	0.3588	0.2057	4	14.3586	17.4551	15.5517	12.6482	8.7448	10.8414	8.93791	8.93791	3	114.186	64.95	438.042	223.983	4.85736	99.4424	18.6922	420.699	5.73227
203	BD21	Drought	7	0.5	0.719667	0.167667	0.112333	45.41	0.662	0.000941778	5.80096	0.059746	20	0.823079	103.629	0.788031	-1.35443	0.542974	1.04448	0.407943	0.5659	0.6059	0.1627	0.0987	2	9.013	8.09459	9.17617	5.25776	10.3394	9.42094	7.50253	7.50253	3	149.799	31.8	453.332	382.055	4.09162	29.6582	8.72301	416.212	11.2153
210	BD21	Drought	7	0.5	0.744	0.15	0.106	52.415	0.669	0.00110692	8.17819	0.0716108	20.5	0.953339	120.096	0.725239	-1.27059	0.250884	1.31452	0.257021	0.3442	0.3853	0.0989	0.0581	2	-1.8234	1.25445	-0.667706	1.41014	7.48799	9.56584	5.64368	5.64368	2	146.825	34.0273	175.356	94.9926	3.42093	39.9855	21.0833	136.678	8.48178
25	BD3-1	Drought	2	0.75	0.679	0.217	0.1045	46.785	0.613	0.00200934	8.9623	0.129725	9	NA	NA	NA	NA	NA	NA	NA	1.1621	0.114	0.2889	0.1593	1	13.3935	10.3292	NA	NA	NA	NA	NA	11.8613	5	137.282	37.9	595.366	215.664	5.02786	20.5779	8.0304	356.349	2.5095
38	BD3-1	Drought	2	0.75	0.705	0.181	0.114	30.78	0.653	0.00694925	19.6041	0.483808	17	0.7849	99.2227	0.768894	-3.26413	1.27747	1.02082	0.624264	0.8153	1.22	0.1937	0.108	2	0.957838	5.97208	NA	NA	NA	NA	NA	3.46496	2	141.956	45.4101	121.618	22.3226	66.6497	4.11972	3.15038	340.725	28.111
61	BD3-1	Drought	2	0.75	0.7375	0.151	0.112	51.175	0.675	0.00572853	19.1158	0.391331	15	0.707253	89.3907	0.729629	-3.16494	0.540369	0.969332	0.425488	1.112	1.193	0.2744	0.125	3	20.9395	18.9312	NA	NA	NA	NA	NA	19.9354	1	140.369	32.8175	419.702	97.7628	3.02387	11.4776	4.15149	478.154	4.15149
89	BD3-1	Drought	2	0.75	0.7425	0.1465	0.1115	52.305	0.678	0.00447233	16.3658	0.299769	13.5	NA	NA	NA	NA	NA	NA	NA	1.049	1.4772	0.2559	0.1376	2	23.3218	15.3735	NA	NA	NA	NA	NA	19.3476	2	139.334	35.9175	343.642	223.328	4.86006	10.4205	3.87739	335.879	9.9358
109	BD3-1	Drought	2	0.75	NA	NA	NA	NA	NA	0.00697693	17.9737	0.494454	11	0.865694	109.345	0.72925	-2.93447	0.512453	1.1871	0.412702	1.4057	1.598	0.3328	0.1772	2	10.5038	16.5742	NA	NA	NA	NA	NA	13.539	1	169.836	34.9887	525.934	155.856	6.23935	19.048	6.83774	528.948	31.2583
147	BD3-1	Drought	2	0.75	0.7375	0.159	0.104	47.735	0.659	0.00266048	10.6931	0.173354	10	0.898146	113.519	0.7676	-2.24362	0.548376	1.17007	0.416707	1.1668	1.6554	0.3142	0.1702	2	22.0847	13.0503	NA	NA	NA	NA	NA	17.5675	4	123.665	32.05	561.629	313.139	0	13.7433	9.88555	339.967	3.85778
202	BD3-1	Drought	2	0.75	0.7355	0.1555	0.109	48.91	0.6675	0.00296583	14.3648	0.198448	12	0.908275	114.793	0.766083	-1.8581	0.846867	1.18561	0.525042	0.7809	0.7925	0.1829	0.0829	1	14.6858	10.7749	NA	NA	NA	NA	NA	12.7303	1	164.952	47.8386	513.794	94.2903	5.75329	16.3617	4.15149	566.068	14.4081
224	BD3-1	Drought	2	0.75	0.7195	0.165	0.115	48.7	0.667	0.00455687	16.521	0.305835	16	0.708523	89.5356	0.744195	-1.74655	0.652168	0.952065	0.467047	0.8431	0.9813	0.1997	0.108	1	13.1031	13.0911	NA	NA	NA	NA	NA	13.0971	4	148.825	32.5166	448.975	212.774	1.44221	13.9844	7.23333	473.06	9.16222
235	BD3-1	Drought	2	0.75	0.731	0.1565	0.1125	48.7	0.671	0.00419854	16.5389	0.280951	16	0.887121	112.158	0.796807	-1.36587	0.715744	1.11334	0.473203	0.8651	1.157	0.2037	0.1208	2	19.5736	12.3222	NA	NA	NA	NA	NA	15.9479	3	136.687	36.25	373.827	238.863	0.558767	14.9537	10.9661	554.285	5.73227
6	BD3-1	Drought	4	0.65	0.7155	0.1745	0.11	47.405	0.6545	0.00128332	7.17146	0.0819631	8.5	0.646166	81.6739	0.74181	-0.892706	0.408928	0.871066	0.355362	1.0196	1.7152	0.2892	0.2058	2	13.7758	13.7714	10.7669	7.76246	NA	NA	NA	9.2647	4	123.5	23.9	558.813	281.732	1.44221	21.9411	12.0556	392.529	6.51
79	BD3-1	Drought	4	0.65	0.714	0.179	0.107	48.84	0.6465	0.00371642	14.3623	0.248946	17	0.745526	94.2456	0.75277	-1.1585	0.216695	0.990377	0.22352	1.2127	1.8867	0.328	0.2325	2	18.3935	14.3292	14.2648	13.2005	NA	NA	NA	13.7327	5	106.62	29.05	699.096	168.65	2.32419	16.8136	6.0228	388.972	0
80	BD3-1	Drought	4	0.65	0.7215	0.1735	0.105	48.725	0.648	0.00284554	12.7941	0.187084	14	0.75284	95.2135	0.751481	-1.24926	0.284505	1.00181	0.274622	1.0061	1.4893	0.2685	0.1769	2	17.013	12.0946	12.1762	10.2578	NA	NA	NA	11.217	2	103.127	23.9214	394.552	151.932	1.47717	10.4205	4.11972	152.187	36.1082
82	BD3-1	Drought	4	0.65	0.694333	0.195333	0.110333	49.55	0.638	0.00243028	11.3553	0.158289	13	0.840993	106.144	0.739777	-1.59005	0.225023	1.13682	0.233233	1.0494	1.3387	0.2759	0.1644	3	12.6858	12.7749	12.8639	9.95301	NA	NA	NA	11.4085	1	121.321	39.2868	585.627	108.45	2.87431	15.6291	6.34933	427.359	44.4453
110	BD3-1	Drought	4	0.65	0.7275	0.1645	0.108	48.125	0.6585	0.00393453	14.5802	0.260189	14	0.841317	105.864	0.757272	-3.68334	0.301534	1.11098	0.284787	1.2426	1.8948	0.3288	0.1944	1	17.1398	18.1728	14.2057	13.2387	NA	NA	NA	13.7222	4	131.558	28.95	447.567	221.682	3.01751	13.02	5.78667	385.296	5.34e-14
158	BD3-1	Drought	4	0.65	0.7205	0.1715	0.1085	46.06	0.6535	0.0021442	11.4219	0.138217	16	0.555937	70.2995	0.745183	-0.574088	0.22107	0.74604	0.228791	1.1328	1.3886	0.2765	0.1721	1	17.7575	18.7306	12.7036	17.6767	NA	NA	NA	15.1902	1	139.392	43.3783	438.925	175.298	4.12685	14.8965	7.08195	513.808	6.10513
196	BD3-1	Drought	4	0.65	0.724	0.1675	0.1085	50.505	0.658	0.00371375	14.5161	0.243808	17	NA	NA	NA	NA	NA	NA	NA	1.0181	0.9978	0.2584	0.1258	3	17.1563	12.006	13.8556	12.7052	NA	NA	NA	13.2804	2	137.617	31.3447	514.756	213.246	0.729576	15.0249	6.78543	593.24	35.1388
227	BD3-1	Drought	4	0.65	0.719	0.177	0.104	47.5	0.6435	0.00325411	14.7961	0.212791	11	0.902146	113.83	0.744916	-1.17226	0.253809	1.21107	0.254133	1.1958	1.879	0.307	0.2021	3	17.7391	16.6897	15.6404	12.591	NA	NA	NA	14.1157	2	137.93	31.9002	479.402	235.845	4.61709	16.4789	8.23944	270.932	6.30075
238	BD3-1	Drought	4	0.65	0.734	0.156	0.1095	44.565	0.668	0.00202426	10.5333	0.130241	16	0.922048	116.117	0.743465	-0.678153	0.216225	1.2402	0.225307	1.2328	1.9622	0.3189	0.2061	3	17.8843	14.8087	13.7332	11.6577	NA	NA	NA	12.6954	1	124.903	25.6604	398.456	179.274	3.50993	18.3154	7.08195	450.803	7.57036
4	BD3-1	Drought	5	0.6	0.7165	0.173	0.11	44.78	0.655	0.00104016	5.93435	0.0661784	14	0.893501	112.803	0.720248	-1.55725	0.0427948	1.24055	0.0560844	1.1913	1.8966	0.3235	0.2102	3	15.3218	15.3735	13.4251	8.47679	9.52845	NA	NA	9.52845	5	103.301	24.05	642.369	337.679	0.825983	36.6387	15.5589	224.851	13.3003
59	BD3-1	Drought	5	0.6	0.729	0.167	0.104	52.03	0.652	0.0020984	10.7417	0.135652	13.5	0.452491	57.1835	0.71028	-0.466257	0.524969	0.63706	0.424991	0.8153	1.1733	0.2165	0.123	3	17.9211	9.89041	11.8598	10.8291	10.7985	NA	NA	10.7985	4	123.007	34.25	615.14	321.66	0	21.9411	12.2967	401.209	7.71555
122	BD3-1	Drought	5	0.6	0.712	0.1725	0.1155	42.74	0.662	0.00210402	9.60448	0.13552	11.5	0.783064	98.9009	0.744613	-1.78224	0.256838	1.05164	0.256466	1.0681	1.6924	0.2946	0.2067	2	16.6858	12.7749	11.8639	9.95301	8.04208	NA	NA	8.04208	1	124.74	31.6897	397.444	314.401	0	33.4561	17.5828	259.834	10.0124
123	BD3-1	Drought	5	0.6	0.705	0.1755	0.119	49.7	0.664	0.00226752	12.3213	0.14663	9	0.913878	115.389	0.752333	-3.47714	0.521219	1.21473	0.409264	1.3219	2.019	0.3743	0.2466	4	18.2832	16.0842	14.8851	13.6861	10.4871	NA	NA	10.4871	1	134.997	31.1439	534.028	287.081	2.64997	33.7003	12.6987	335.049	6.59354
154	BD3-1	Drought	5	0.6	0.73	0.161	0.109	42.405	0.6635	0.00180073	10.8689	0.115317	15	0.838409	105.917	0.719249	-2.80569	0.245636	1.16567	0.254575	1.2514	2.3355	0.3483	0.2631	2	13.4119	17.37	12.3281	14.2862	10.2444	NA	NA	10.2444	1	145.09	36.1112	610.92	191.405	2.9117	44.9337	10.745	558.253	4.6399
177	BD3-1	Drought	5	0.6	0.7375	0.153	0.11	50.62	0.671	0.00221425	11.9754	0.143132	11.5	0.919201	116.124	0.731335	-2.39423	0.17383	1.25688	0.192042	1.3743	2.0679	0.3023	0.2361	2	22.9762	13.0129	13.0496	10.0863	12.123	NA	NA	12.123	1	131.089	29.8082	512.782	121.46	2.40694	30.0372	10.2566	352.144	1.95364
187	BD3-1	Drought	5	0.6	0.713	0.1705	0.116	51.105	0.664	0.00197226	10.5993	0.128321	14	0.625097	79.0638	0.73038	-1.09914	0.681815	0.855852	0.482805	1.3187	1.8517	0.357	0.2214	3	16.1766	20.2544	15.3323	14.4101	11.488	NA	NA	11.488	3	129.888	36.05	676.557	348.378	3.32588	35.3905	8.72301	869.311	0.249229
231	BD3-1	Drought	5	0.6	0.729	0.158	0.113	48.345	0.6705	0.00238041	12.0606	0.155166	12	0.827778	104.615	0.720511	-2.62407	0.176274	1.14888	0.196562	1.387	1.8897	0.3629	0.22	2	20.3218	14.3735	12.4251	12.4768	13.5284	NA	NA	13.5284	5	133.172	32.8	614.816	233.426	0.429905	26.8516	15.057	496.379	0
240	BD3-1	Drought	5	0.6	0.7385	0.152	0.1095	47.35	0.6715	0.00239086	11.9346	0.155086	11.5	0.668143	84.427	0.737307	-1.43033	0.252822	0.906193	0.255343	1.1476	2.1363	0.3106	0.2183	4	19.9927	13.8461	13.6995	11.5528	13.4062	NA	NA	13.4062	4	119.718	28.15	523.608	363.324	3.54261	24.1111	11.3322	379.991	0
12	BD3-1	Drought	6	0.55	0.725	0.165	0.11	42.895	0.661	0.000929312	5.05834	0.0590255	18	0.839056	105.963	0.745226	-0.594805	0.330551	1.12591	0.307267	1.0554	1.8352	0.3164	0.2559	3	16.2299	14.1693	13.1087	8.04814	10.9876	6.92698	NA	6.92698	4	106.727	46.5	440.526	262.119	1.18813	51.1156	14.9489	329.84	1.44667
32	BD3-1	Drought	6	0.55	0.733	0.1545	0.113	48.27	0.673	0.00123046	8.82724	0.0790774	21	0.864682	108.85	0.762542	-1.16965	0.465248	1.13395	0.378931	1.2766	1.7782	0.3527	0.2352	4	17.5222	17.615	15.6078	12.8006	13.8934	9.98625	NA	9.98625	2	129.19	32.0563	312.53	145.36	3.8508	56.4644	11.8745	394.524	3.87739
35	BD3-1	Drought	6	0.55	0.719	0.1675	0.1135	46.225	0.6635	0.00138581	10.3597	0.0886917	15	0.676918	85.5489	0.726936	-0.289148	0.62015	0.931194	0.460364	0.5698	0.5748	0.158	0.0704	3	13.0663	13.0094	12.9526	8.89576	9.83892	7.78208	NA	7.78208	2	135.433	35.6079	384.653	265.171	0	30.7767	15.7519	326.185	30.2921
48	BD3-1	Drought	6	0.55	0.725	0.1635	0.112	44.45	0.665	0.000910798	4.9749	0.0580461	16	0.846465	106.656	0.693434	-0.10941	0.510557	1.22069	0.424054	0.9946	1.4419	0.2692	0.1944	3	16.4854	14.5333	13.5813	9.62917	10.6771	10.725	NA	10.725	4	116.758	35.9	415.179	275.613	0.934049	51.3567	16.6367	312.962	4.58111
50	BD3-1	Drought	6	0.55	0.71	0.1815	0.1085	50.455	0.6465	0.00117353	6.95555	0.0753686	15	0.820443	103.675	0.735974	-0.907877	0.741728	1.11477	0.501947	0.7946	1.2131	0.2152	0.1497	3	14.9578	11.9721	10.9863	5.00057	10.0148	9.02906	NA	9.02906	3	120.499	28.35	571.06	279.71	1.95102	53.335	17.1968	406.243	8.22456
67	BD3-1	Drought	6	0.55	0.7255	0.163	0.112	48.09	0.665	0.000414597	1.69518	0.0262787	14.5	0.938557	117.471	0.751385	-0.402573	0.238709	1.2491	0.241098	1.0834	2.0566	0.3165	0.2665	2	14.5203	17.4074	15.2944	10.1814	10.0685	9.95552	NA	9.95552	2	128.41	29.5988	466.674	217.597	0.374467	63.4922	15.9942	351.388	31.0191
70	BD3-1	Drought	6	0.55	0.7245	0.1655	0.1105	47.955	0.661	0.00100906	6.99218	0.0648111	17	0.590371	74.6611	0.721891	-0.166085	0.519694	0.817811	0.418573	1.109	1.7683	0.3134	0.2234	4	15.8494	13.9347	13.0201	10.1054	10.1907	8.27604	NA	8.27604	1	123.6	38.6296	405.538	147.118	1.1544	64.9586	18.0712	448.361	1.95364
117	BD3-1	Drought	6	0.55	0.73825	0.15325	0.1085	49.1475	0.669	0.000813115	3.93295	0.0518479	13	0.868492	109.591	0.762101	-0.538932	0.314295	1.1396	0.291988	1.499	2.1023	0.3911	0.2783	4	14.1582	15.2136	15.269	12.3244	14.3798	11.4352	NA	11.4352	1	134.997	27.8637	497.606	221.398	2.36955	66.9122	18.5596	358.005	6.34933
137	BD3-1	Drought	6	0.55	0.735	0.158	0.1075	53.105	0.6635	0.000881171	5.13977	0.0562515	15.5	0.776543	98.0337	0.753957	-0.143654	0.513563	1.02996	0.405172	0.9426	1.5843	0.257	0.2083	3	7.013	6.09459	10.1762	9.25776	9.33935	9.42094	NA	9.42094	4	124.323	30.15	537.69	337.414	1.71323	65.3411	27.7278	547.804	0.964444
10	BD3-1	Drought	7	0.5	0.72	0.168	0.1115	43.305	0.661	0.000444003	2.50729	0.0280872	17.5	0.914236	114.985	0.775156	-0.585992	0.663874	1.17942	0.461335	0.9212	1.7279	0.3059	0.2975	3	15.4468	13.244	13.0413	8.83852	11.6358	8.43301	8.23026	8.23026	4	126.46	34.3	337.729	229.019	1.67935	65.5822	11.0911	339.002	1.68778
23	BD3-1	Drought	7	0.5	0.7195	0.1675	0.1135	45.925	0.6635	0.000490914	1.61098	0.0311632	26	0.858181	108.144	0.790695	-1.06375	1.09873	1.08535	0.581517	NA	NA	NA	NA	NA	19.0847	13.0503	13.0159	10.9815	12.9471	10.9127	8.87831	8.87831	NA	NA	NA	NA	NA	NA	NA	NA	NA	NA
106	BD3-1	Drought	7	0.5	0.7225	0.164	0.1135	47.615	0.667	0.000414116	0.471679	0.0259979	20	0.939898	117.238	0.784556	-0.216403	0.545825	1.198	0.410277	1.3978	2.0326	0.4502	0.3432	2	22.9762	15.0129	14.0496	11.0863	13.123	10.1597	9.19638	9.19638	1	138.578	37.4321	462.195	177.32	1.39743	133.58	26.3742	503.551	3.90728
116	BD3-1	Drought	7	0.5	0.739	0.15	0.111	50.005	0.6745	0.00113636	6.67515	0.0726454	16	0.911655	114.727	0.748184	-0.800556	0.236229	1.21849	0.23997	1.1894	1.9052	0.3481	0.2935	3	23.7023	17.6081	15.5138	13.4195	16.3253	13.231	10.1368	10.1368	3	121.794	37.45	491.555	225.119	1.2897	50.3443	11.4645	353.407	3.48921
171	BD3-1	Drought	7	0.5	0.7295	0.1585	0.112	44.08	0.669	0.000673886	3.62328	0.0424894	16.5	0.884091	111.626	0.773377	-0.804499	0.15203	1.14316	0.164284	1.1087	1.8963	0.3688	0.3264	2	17.1398	14.1728	12.2057	10.2387	11.2716	10.3046	8.33754	8.33754	1	130.275	31.8238	288.176	275.385	0.930061	94.9958	19.048	348.725	6.83774
182	BD3-1	Drought	7	0.5	0.7315	0.1525	0.116	47.725	0.6785	0.000520137	1.21791	0.032819	15.5	0.904471	114.117	0.77607	-0.976186	0.474795	1.16545	0.379573	1.1049	1.6016	0.3624	0.27	2	15.3402	19.4143	15.4884	14.5625	9.63663	9.71073	8.78484	8.78484	2	129.346	37.1261	339.399	300.924	0.449227	142.009	32.4731	456.078	2.90804
186	BD3-1	Drought	7	0.5	0.7385	0.1475	0.114	48.275	0.681	0.00044057	0.908262	0.0277527	20.5	0.896329	112.894	0.757298	-0.422929	0.353886	1.18359	0.318476	1.24	1.6931	0.4135	0.2713	2	13.5222	15.615	12.7078	13.8006	10.8934	9.98625	8.07906	8.07906	4	127.612	22.7	403.913	206.592	0	101.749	24.8344	415.193	3.61667
207	BD3-1	Drought	7	0.5	0.7285	0.1615	0.11	45.72	0.6645	0.000831802	5.03579	0.0533625	20.5	0.931101	117.235	0.757804	-0.505886	0.202248	1.22868	0.210663	1.1197	2.0744	0.3511	0.3361	2	22.9946	13.0538	10.1129	13.172	13.2312	10.2903	9.34945	9.34945	3	140.248	35	412.05	268.153	4.0046	90.4701	17.6953	603.633	5.9815
236	BD3-1	Drought	7	0.5	0.7345	0.1515	0.1135	47.06	0.676	0.000696884	2.99554	0.04413	18.5	0.805697	101.696	0.764843	-1.7965	0.480661	1.05341	0.385917	1.1595	1.9498	0.357	0.3037	2	20.7575	15.7306	14.7036	13.6767	14.6498	12.6229	9.59601	9.59601	3	127.946	35.55	410.521	259.894	2.9256	75.7656	13.2091	338.951	0
87	BD21	Control	0	0.85	0.739	0.1535	0.108	58.165	0.6685	0.00435078	16.0048	0.29406	17	0.511057	64.6203	0.753007	-0.0736879	0.357063	0.678688	0.321658	0.6851	1.0913	0.1741	0.0911	3	NA	NA	NA	NA	NA	NA	NA	NA	1	141.834	42.0305	250.742	91.1943	0	6.10513	3.90728	514.784	0
90	BD21	Control	0	0.85	0.7355	0.1565	0.108	54.21	0.6665	0.00484426	16.7099	0.326261	15	0.391839	49.5366	0.720268	0.0211979	0.196126	0.544018	0.214019	0.76394	0.7949	0.20874	0.0799	3	NA	NA	NA	NA	NA	NA	NA	NA	4	115.771	24	295.483	205.021	1.71323	8.19778	7.23333	346.718	1.20556
103	BD21	Control	0	0.85	0.736	0.1555	0.1085	49.53	0.6675	0.00301784	15.0644	0.201341	16	0.463885	58.6684	0.763739	0.0264342	1.38093	0.607386	0.643889	0.4511	0.3545	0.1065	0.0403	3	NA	NA	NA	NA	NA	NA	NA	NA	3	187.516	31.25	300.437	191.879	58.3896	18.1937	19.1906	247.734	4.73535
127	BD21	Control	0	0.85	0.7475	0.147	0.105	56.9	0.6705	0.00320815	15.1048	0.213697	16	0.67642	85.5282	0.728488	-1.16346	0.818028	0.928527	0.528949	0.6509	0.7717	0.1679	0.0856	3	NA	NA	NA	NA	NA	NA	NA	NA	4	161.16	22.6	250.421	206.222	0.679968	27.7278	19.7711	428.213	0
130	BD21	Control	0	0.85	0.741	0.153	0.107	56.87	0.667	0.00291324	14.3978	0.190916	NA	0.885911	112.013	0.755776	-5.33547	0.484165	1.17219	0.390474	0.5488	0.5001	0.1447	0.0619	3	NA	NA	NA	NA	NA	NA	NA	NA	3	118.557	22.55	286.677	213.526	0.158493	9.71993	6.23072	282.626	0.996916
165	BD21	Control	0	0.85	0.7155	0.1725	0.112	54.055	0.658	0.00336604	13.7108	0.226166	17	0.65753	83.1196	0.760676	-0.122216	0.646477	0.864402	0.459422	0.4057	0.5048	0.105	0.0494	3	NA	NA	NA	NA	NA	NA	NA	NA	5	152.296	60	368.457	169.051	37.7646	27.6045	28.1064	493.869	0
166	BD21	Control	0	0.85	0.734	0.1575	0.1085	41.77	0.666	0.00547832	19.9895	0.379769	14	0.478945	60.5585	0.715074	-0.670341	0.29569	0.669784	0.292541	0.3783	0.3249	0.0886	0.0343	3	NA	NA	NA	NA	NA	NA	NA	NA	4	185.168	17.1	172.972	275.301	72.1614	25.7989	19.7711	285.476	0
212	BD21	Control	0	0.85	0.754	0.1405	0.1055	56.48	0.6765	0.00632396	19.1328	0.438789	15.5	0.560132	70.7982	0.756156	-0.221937	0.521034	0.740762	0.407953	0.776	1.0441	0.2041	0.1134	4	NA	NA	NA	NA	NA	NA	NA	NA	2	142.768	46.4787	328.086	183.524	7.83176	8.23944	1.93869	378.53	9.45113
214	BD21	Control	0	0.85	0.748	0.1455	0.1065	53.495	0.6735	0.00501601	18.0968	0.346779	18.5	0.450904	57.0128	0.735786	0.0215242	0.859169	0.612819	0.538679	0.6259	0.6329	0.1675	0.0547	3	NA	NA	NA	NA	NA	NA	NA	NA	4	170.368	19.15	413.77	256.628	4.47424	23.87	17.1189	325.5	2.41111
8	BD21	Control	2	0.85	0.727	0.164	0.109	48.03	0.661	0.0052204	20.0635	0.351482	15	0.897398	113.389	0.781808	-2.90404	0.712601	1.14785	0.476845	0.4883	0.215	0.0555	0.0238	2	2.35859	8.35859	NA	NA	NA	NA	NA	5.35859	3	138.148	36.9286	236.986	192.079	77.248	3.98766	2.74152	133.088	0.498458
11	BD21	Control	2	0.85	0.7485	0.1415	0.11	50.49	0.681	0.0046202	17.5447	0.308065	14	0.882898	111.597	0.72271	-2.45641	0.0673426	1.22165	0.0852381	NA	NA	NA	NA	NA	16.0295	14.0295	NA	NA	NA	NA	NA	15.0295	NA	NA	NA	NA	NA	NA	NA	NA	NA	NA
18	BD21	Control	2	0.85	0.7395	0.15	0.111	53.935	0.6745	0.00584752	16.6675	0.399302	14	0.892411	112.733	0.72955	-3.40555	0.181632	1.22323	0.199337	0.9964	1.1083	0.2578	0.1163	2	6.5038	6.5038	NA	NA	NA	NA	NA	6.5038	1	140.206	37.0043	482.43	131.434	3.2482	21.0016	5.37251	213.435	7.08195
36	BD21	Control	2	0.85	0.742	0.1475	0.1105	54.395	0.677	0.00572658	19.3288	0.389698	15	0.923793	116.733	0.74263	-1.47178	0.197534	1.24395	0.210106	0.9374	0.832	NA	NA	3	14.013	11.013	NA	NA	NA	NA	NA	12.513	2	151.507	35.6144	400.208	278.723	1.43979	12.3592	7.02776	384.831	43.6206
63	BD21	Control	2	0.85	0.7315	0.159	0.1095	56.47	0.6655	0.00590973	14.3524	0.406158	14	0.714838	90.3521	0.788976	-1.70754	1.62854	0.906033	0.673642	0.5462	0.5573	0.1234	0.0464	2	2.68579	11.6858	NA	NA	NA	NA	NA	7.18579	2	166.801	60.8673	322.429	183.071	56.8182	7.99711	4.84673	343.149	14.2979
69	BD21	Control	2	0.85	0.7405	0.1515	0.108	58.03	0.67	0.00812058	19.4866	0.57476	15	0.824001	104.206	0.743245	-4.5597	0.523385	1.10865	0.413211	1.0409	0.9864	0.2684	0.0996	2	10.013	14.013	NA	NA	NA	NA	NA	12.013	3	129.403	38.65	444.158	246.357	4.14383	5.48304	3.23998	405.246	11.7138
133	BD21	Control	2	0.85	0.7405	0.1555	0.104	50	0.6625	0.00618348	17.7396	0.421056	15	0.887134	112.166	0.747786	-2.42419	0.285384	1.18635	0.276222	0.6354	0.6203	0.1629	0.0733	2	12.0644	10.0644	NA	NA	NA	NA	NA	11.0644	3	150.123	26.95	428.869	317.991	5.101	13.9568	5.23381	422.692	10.7168
144	BD21	Control	2	0.85	0.741	0.1565	0.1025	60.32	0.659	0.00157166	7.85253	0.100398	21	0.822268	103.929	0.720252	-1.92023	0.425706	1.14164	0.371485	0.5976	0.436	0.1594	0.0505	3	5.41187	6.41187	NA	NA	NA	NA	NA	5.91187	4	148.003	26.05	478.547	255.415	4.4573	13.9844	7.23333	441.716	5.06333
230	BD21	Control	2	0.85	NA	NA	NA	NA	NA	0.00812882	16.7875	0.571808	14	0.928924	117.308	0.73759	-1.12899	0.216751	1.2594	0.227121	0.7711	0.706	0.1782	0.0678	3	17.4468	13.4468	NA	NA	NA	NA	NA	15.4468	4	167.737	42.15	295.483	254.244	2.84812	14.7078	10.3678	390.6	0.723333
7	BD21	Control	4	0.85	0.7415	0.1515	0.107	57.54	0.669	0.00343971	15.3637	0.22792	15	0.509096	64.3679	0.746061	-0.249943	0.14183	0.682379	0.159738	1.1133	1.4364	0.3043	0.1837	2	12.285	12.285	13.285	11.285	NA	NA	NA	12.285	1	134.508	31.6803	353.939	218.441	0	23.9321	10.9892	304.768	6.59354
56	BD21	Control	4	0.85	0.722667	0.176667	0.101	44.53	0.639333	0.00339637	12.6228	0.224042	11	0.415973	52.5711	0.736233	-0.149131	0.416239	0.565002	0.361171	0.8528	1.0259	0.2262	0.1084	3	11.7575	13.7575	12.7575	13.7575	NA	NA	NA	13.2575	1	140.857	26.8016	499.629	217.134	0	17.0944	5.61672	137.732	6.83774
65	BD21	Control	4	0.85	0.747	0.1485	0.1045	52.905	0.668	0.00551634	16.8871	0.370326	20	0.667175	84.3111	0.758493	-0.596617	0.855655	0.879606	0.530097	0.8514	1.1166	0.2169	0.1299	2	15.9946	15.9946	16.9946	15.9946	NA	NA	NA	16.4946	4	139.616	41.9	503.894	209.926	4.32179	9.88555	6.02778	503.44	0
111	BD21	Control	4	0.85	0.735	0.1555	0.1095	51.06	0.6675	0.00440542	17.1714	0.292547	16	0.879163	111.05	0.752379	-1.51735	0.284832	1.16851	0.274613	0.5559	0.4123	0.1336	0.0454	3	7.99461	10.9946	11.9946	12.9946	NA	NA	NA	12.4946	3	170.681	24.6	326.429	243.693	29.5525	9.71993	6.23072	323.001	0.498458
115	BD21	Control	4	0.85	0.746	0.145	0.11	51.73	0.678	0.00166454	10.1601	0.10605	15.5	0.762101	96.2951	0.762126	-6.76945	0.538839	0.999968	0.414184	0.6845	0.6793	0.1776	0.0726	4	6.86591	11.8659	14.8659	16.8659	NA	NA	NA	15.8659	1	160.068	47.8037	447.019	192.062	4.33249	13.1871	3.90728	278.882	10.2566
150	BD21	Control	4	0.85	0.7285	0.168	0.103	63.435	0.6495	0.00201129	10.2365	0.132165	14	0.638754	80.7685	0.746881	-0.681413	0.542894	0.855229	0.420921	0.7849	0.6173	0.2157	0.0693	3	9.48354	9.48354	10.4835	9.48354	NA	NA	NA	9.98354	4	130.901	35.6	489.812	322.795	0	19.2889	10.1267	474.989	4.09889
181	BD21	Control	4	0.85	0.706	0.185	0.1085	48.255	0.643	0.0013599	8.54042	0.0866172	10	0.443031	56.0106	0.751325	-0.0643424	0.256171	0.589666	0.254265	0.9889	1.0479	0.278	0.1156	2	13.4119	17.4119	13.4119	15.4119	NA	NA	NA	14.4119	5	118.158	37.65	705.579	223.615	3.77074	16.8136	7.27755	240.912	2.76045
190	BD21	Control	4	0.85	0.73	0.161333	0.108333	46.89	0.662333	0.00263157	13.5132	0.171875	16.5	0.483453	61.1294	0.741179	-1.02657	0.384124	0.652275	0.341352	1.0445	1.0662	0.2844	0.1296	3	13.7391	14.7391	14.7391	20.7391	NA	NA	NA	17.7391	2	127.785	36.3534	499.2	237.431	7.0094	20.3563	6.78543	396.463	21.568
222	BD21	Control	4	0.85	0.7445	0.148	0.1075	47.375	0.673	0.00347715	13.9556	0.226902	15	0.706714	89.3518	0.724565	-1.32199	0.13074	0.975364	0.152858	0.8511	0.9353	0.2131	0.1017	1	8.41187	14.4119	13.4119	11.4119	NA	NA	NA	12.4119	3	117.586	47.8	431.926	172.896	3.36068	5.73227	2.99075	297.081	6.23072
44	BD21	Control	5	0.85	0.7305	0.1525	0.117	54.54	0.6795	0.00262383	11.5684	0.170993	10	0.940556	118.758	0.730642	-0.442187	0.105791	1.2873	0.126479	0.9157	0.9475	0.2469	0.1031	2	8.52219	13.5222	13.5222	11.5222	14.5222	NA	NA	14.5222	1	134.997	36.0642	518.852	150.942	2.16391	19.7806	4.8841	371.68	4.6399
100	BD21	Control	5	0.85	0.735	0.1595	0.1055	56.04	0.6605	0.00322752	14.2719	0.211716	12.5	0.234786	29.6764	0.724673	-0.208355	0.325687	0.323989	0.310072	0.9517	1.0702	0.2519	0.1223	3	15.0295	16.0295	16.0295	12.0295	18.0295	NA	NA	18.0295	4	130.901	28.25	486.996	398.038	0.205684	12.7789	9.64444	366.971	6.99222
131	BD21	Control	5	0.85	0.718	0.1625	0.1195	49.72	0.674	0.00336814	26.4366	0.22081	15	0.67136	84.8982	0.741091	-3.76687	0.353909	0.905908	0.323204	0.9837	1.0555	0.2598	0.1158	1	15.3218	11.3218	10.3218	9.32182	11.3218	NA	NA	11.3218	5	114.681	27.65	569.434	151.83	3.27134	20.8288	7.27755	353.337	10.5399
139	BD21	Control	5	0.85	0.727	0.1585	0.1145	51.205	0.672	0.0033194	13.8751	0.218901	14.5	0.899302	113.675	0.731474	-3.00101	0.252347	1.22944	0.256497	0.8268	1.2199	0.2197	0.1406	3	11.9395	10.9395	11.9395	12.9395	13.9395	NA	NA	13.9395	3	141.219	21.9	511.432	371.053	4.28305	12.2122	2.74152	388.299	7.97533
162	BD21	Control	5	0.85	0.748	0.1435	0.108	55.67	0.6775	0.00360362	15.698	0.23843	16.5	0.885055	111.832	0.763928	-3.87298	0.378241	1.15856	0.33116	1.3087	1.7294	0.3436	0.1865	3	17.6858	14.6858	10.6858	13.6858	16.6858	NA	NA	16.6858	2	106.561	25.6569	429.906	203.987	3.81342	19.1446	5.81608	376.106	17.9329
184	BD21	Control	5	0.85	0.757	0.136	0.107	45.4	0.683	0.0035781	16.2062	0.238933	15.5	0.874162	110.363	0.73551	-2.13298	0.0824817	1.18851	0.100834	1.2995	1.884	0.3444	0.2036	1	14.3586	19.3586	17.3586	17.3586	13.3586	NA	NA	13.3586	3	135.068	24.95	471.679	287.562	3.4825	17.9445	4.23689	486.993	14.2061
194	BD21	Control	5	0.85	0.755	0.137	0.1075	51.905	0.682	0.00351766	15.6277	0.23142	12	0.565316	71.4837	0.718244	-0.673564	0.591665	0.787081	0.451684	1.2588	1.7473	0.3444	0.1849	3	3.013	8.013	14.013	13.013	13.013	NA	NA	13.013	4	127.612	35.9	498.261	261.144	0.595275	22.1822	15.9133	474.507	5.54556
197	BD21	Control	5	0.85	0.7335	0.1545	0.112	57.64	0.672	0.00271264	13.7242	0.176593	16.5	0.41356	52.2453	0.716104	-0.335622	0.244445	0.577514	0.254485	0.9349	1.7473	0.244	0.1154	3	4.26666	10.2667	11.2667	11.2667	14.2667	NA	NA	14.2667	2	137.149	34.2705	477.988	285.775	1.83228	18.6599	7.51243	376.106	5.81608
198	BD21	Control	5	0.85	0.7435	0.149	0.1075	57.425	0.6715	0.00557966	15.672	0.378689	10	0.778384	98.3925	0.732232	-3.293	0.0936656	1.06303	0.113411	1.2412	1.6395	0.3286	0.1539	3	11.5038	14.5038	14.5038	14.5038	16.5038	NA	NA	16.5038	1	135.159	28.1185	442.972	162.218	3.6221	14.6523	5.61672	332.119	5.37251
13	BD21	Control	6	0.85	0.731	0.1565	0.1125	47.615	0.6715	0.00162183	9.73009	0.104046	8.5	0.895062	112.9	0.746506	-0.360949	0.128447	1.199	0.146804	1.0901	1.5509	0.3084	0.1835	3	7.41187	11.4119	12.4119	9.41187	13.4119	14.4119	NA	14.4119	2	120.919	26.0732	428.492	256.378	2.48643	27.6264	10.1781	315.038	48.7097
28	BD21	Control	6	0.85	0.732	0.156	0.112	49.005	0.671	0.00237811	13.7281	0.154792	15	0.914261	115.194	0.727799	-0.328948	0.119755	1.2562	0.141294	1.2451	2.0315	0.3478	0.2056	4	18.2299	14.2299	15.2299	13.2299	17.2299	20.2299	NA	20.2299	3	123.575	37	632.218	218.777	4.10902	15.4522	4.23689	333.967	0
53	BD21	Control	6	0.85	0.734	0.1585	0.1075	50.53	0.6635	0.00249039	14.1408	0.162494	17.5	0.906152	114.018	0.746915	-0.266531	0.0508147	1.21319	0.0636992	0.7137	0.9045	0.1907	0.0922	4	5.35859	6.35859	10.3586	8.35859	12.3586	12.3586	NA	12.3586	3	145.266	20.2	627.631	308.031	4.43968	15.203	4.48612	739.213	3.73843
93	BD21	Control	6	0.85	0.74625	0.14575	0.10775	55.8175	0.67425	0.00137539	8.39867	0.0885825	16	0.943642	118.737	0.780528	-0.263268	0.580379	1.20898	0.426465	1.7623	2.5546	0.506	0.2883	2	15.6674	19.6674	16.6674	13.6674	18.6674	18.6674	NA	18.6674	1	125.066	20.2198	573.486	206.87	0	30.0372	8.54718	368.261	2.44205
175	BD21	Control	6	0.85	0.72	0.168	0.112	45.7567	0.661333	0.00394626	15.6797	0.265502	16.5	0.945983	118.27	0.759648	-0.33648	0.197538	1.24529	0.206374	0.9158	1.1118	0.3376	NA	3	10.7942	11.7942	11.7942	10.7942	14.7942	14.7942	NA	14.7942	1	139.392	31.2727	476.359	25.861	1.69654	17.827	8.79139	457.64	3.90728
176	BD21	Control	6	0.85	0.739	0.1535	0.1075	50.665	0.668	0.00111245	6.18577	0.0702172	11	0.880407	111.165	0.766213	-0.905013	0.403724	1.14904	0.345082	1.2305	1.6985	0.3754	0.2069	4	17.8494	11.8494	11.8494	11.8494	18.8494	16.8494	NA	16.8494	2	103.283	19.506	518.998	129.087	1.73883	19.6293	5.81608	153.157	0
178	BD21	Control	6	0.85	0.713333	0.177333	0.109667	49.37	0.651333	0.00292008	14.8277	0.195573	14	0.369978	46.7464	0.66472	0.0106043	0.91017	0.556593	0.577926	1.1529	1.7881	0.2437	0.2079	2	19.1766	13.1766	12.1766	12.1766	16.1766	15.1766	NA	15.1766	2	127.629	23.9891	511.927	233.528	4.24329	25.6877	4.6044	497.759	0.969346
183	BD21	Control	6	0.85	0.748	0.144	0.1085	59.505	0.677	0.00142824	8.278	0.0906722	16	0.931768	117.326	0.734426	-0.164276	0.0814019	1.2687	0.0997782	1.1964	1.3011	0.3383	0.1443	4	13.1582	18.1582	15.1582	15.1582	11.1582	15.1582	NA	15.1582	3	117.262	25.65	664.326	292.145	3.03002	16.4491	4.98458	632.543	2.24306
232	BD21	Control	6	0.85	0.733	0.163	0.104	62.9	0.655	0.00203227	11.1042	0.132092	18.5	0.916692	115.552	0.747997	-0.227423	0.431657	1.22553	0.365919	NA	NA	NA	NA	NA	14.9946	13.9946	12.9946	11.9946	18.9946	21.9946	NA	21.9946	NA	NA	NA	NA	NA	NA	NA	NA	NA	NA
34	BD21	Control	7	0.85	0.726	0.168	0.106333	45.9867	0.654333	0.00377759	19.4547	0.25267	22	0.882976	111.164	0.758375	-1.11315	0.450782	1.1643	0.372807	0.7226	1.0832	0.2031	0.1172	3	6.81262	13.8126	13.8126	7.81262	13.8126	12.8126	18.8126	18.8126	2	127.317	30.7124	485.058	238.759	0	15.9942	9.69346	369.806	24.2337
84	BD21	Control	7	0.85	0.731	0.164	0.105	54.2925	0.656	0.00206653	9.7035	0.134021	15.5	0.901262	113.503	0.761929	-1.58418	-0.00946976	1.18287	-0.0125851	1.2099	1.5399	0.3689	0.1979	2	10.8126	11.8126	12.8126	10.8126	17.8126	17.8126	18.8126	18.8126	3	127.136	47.4	687.26	297.906	0.332525	17.9445	6.23072	388.299	0
108	BD21	Control	7	0.85	0.7345	0.1575	0.10775	53.2362	0.66475	0.00125513	8.04137	0.0803782	13	0.889535	112.321	0.765615	-1.74021	0.311137	1.16186	0.288959	1.3794	2.08	0.4126	0.2082	3	7.35859	13.3586	16.3586	13.3586	18.3586	18.3586	18.3586	18.3586	4	107.22	34.05	555.997	326.62	0.476704	25.0756	7.23333	455.7	3.37556
140	BD21	Control	7	0.85	0.732	0.1605	0.1075	48.9125	0.6625	0.00162523	8.75731	0.105508	10	0.919174	115.636	0.753577	-1.59377	0.749321	1.21975	0.498584	0.9205	1.2753	0.2722	0.1433	2	4.2115	10.2115	10.2115	11.2115	11.2115	17.2115	16.2115	16.2115	4	113.305	36.95	503.894	269.813	1.32364	23.87	11.0911	321.642	2.89333
141	BD21	Control	7	0.85	0.719667	0.169	0.111	50.7833	0.659	0.00109621	5.14835	0.070336	9	0.747847	94.4855	0.718199	-2.37251	0.61929	1.04128	0.463024	1.0583	1.743	0.3218	0.1865	1	17.1031	13.1031	11.1031	11.1031	16.1031	21.1031	24.1031	24.1031	2	121.387	19.1274	483.644	301.815	3.15927	21.0833	7.2701	259.785	11.8745
159	BD21	Control	7	0.85	0.7315	0.1585	0.11	52.3675	0.6665	0.00149551	9.4481	0.095919	10.5	0.887027	111.917	1.38649	-2.22164	0.519766	0.639764	0.272663	0.6591	0.823	0.1852	0.0879	3	2.77585	11.7758	8.77585	14.7758	1.77585	20.7758	19.7758	19.7758	4	122.678	25.4	499.669	309.663	0	22.6644	18.5656	309.104	5.78667
163	BD21	Control	7	0.85	0.735667	0.154	0.11	50.9467	0.670667	0.00117226	6.54308	0.0750619	12.5	0.86712	108.941	0.746399	-0.399454	0.117754	1.16174	0.136265	1.0889	1.406	0.3068	0.1469	2	5.72069	13.7207	13.7207	10.7207	13.7207	12.7207	19.7207	19.7207	1	111.716	29.591	665.554	175.794	1.02353	34.6771	13.1871	389.263	6.59354
209	BD21	Control	7	0.85	0.725333	0.163333	0.111333	51.0667	0.665333	0.00118587	7.4204	0.0750711	15	0.881812	111.021	0.767884	-2.17774	0.247969	1.14837	0.244099	1.2667	1.9624	0.3705	0.2242	1	19.649	13.649	11.649	12.649	16.649	19.649	19.649	19.649	5	124.48	26.55	786.618	297.082	3.03025	29.1102	12.0456	247.938	5.26995
237	BD21	Control	7	0.85	0.729	0.161667	0.109333	54.31	0.663333	0.0021475	12.0486	0.139423	12	0.822592	103.201	0.746426	-0.921421	0.218023	1.10204	0.22606	1.4798	2.3434	0.4281	0.2592	2	14.9946	12.9946	11.9946	10.9946	19.9946	20.9946	23.9946	23.9946	4	126.625	35.6	637.671	383.408	2.72955	31.3444	10.3678	364.56	8.92111
41	BD3-1	Control	0	0.85	0.721	0.17	0.1085	40.78	0.6565	0.00372501	16.1946	0.248173	16	0.583777	73.8111	0.789734	-0.0757322	0.99845	0.739206	0.55836	0.5879	0.4969	0.1408	0.0522	3	NA	NA	NA	NA	NA	NA	NA	NA	5	165.73	60.8	528.914	198.768	0.774321	21.3307	16.8136	314.691	0
54	BD3-1	Control	0	0.85	0.729	0.1615	0.109	46.275	0.663	0.00479513	20.234	0.330789	16	0.495772	62.7171	0.781339	0.0399354	0.322806	0.634517	0.292358	0.8381	1.0253	0.2071	0.1104	3	NA	NA	NA	NA	NA	NA	NA	NA	1	162.673	47.4229	375.186	110.266	2.16391	13.4313	7.08195	302.326	9.524
86	BD3-1	Control	0	0.85	0.725	0.1625	0.1125	45.345	0.6665	0.00405312	18.2604	0.271269	NA	0.398372	50.4062	0.723069	0.0158321	0.866775	0.550946	0.545195	0.6883	0.6669	0.174	0.0927	4	NA	NA	NA	NA	NA	NA	NA	NA	2	149.79	36.9609	383.239	236.345	4.11246	9.69346	3.15038	371.26	23.749
98	BD3-1	Control	0	0.85	0.728	0.1605	0.111	47.78	0.666	0.0038731	16.3408	0.258781	NA	0.506575	64.0758	0.78741	-0.12822	0.485487	0.643344	0.381403	1.1374	1.2812	0.2656	0.1362	1	NA	NA	NA	NA	NA	NA	NA	NA	4	145.536	19.6	275.769	257.538	4.71138	10.6089	5.30444	580.596	4.09889
129	BD3-1	Control	0	0.85	0.7155	0.1735	0.111	49.445	0.656	0.00585902	19.0321	0.402106	18.5	0.792182	100.202	0.730386	-6.32783	0.307598	1.08461	0.296342	0.6659	0.8314	0.1813	0.0752	2	NA	NA	NA	NA	NA	NA	NA	NA	5	127.008	38	467.325	195.609	1.96256	11.2927	4.76805	536.029	0
136	BD3-1	Control	0	0.85	0.735	0.158	0.107	35.955	0.6635	0.00404842	16.2431	0.276802	15	0.697037	88.1112	0.766876	-2.83321	1.18976	0.908931	0.608065	0.7456	1.077	0.1836	0.1104	3	NA	NA	NA	NA	NA	NA	NA	NA	3	134.259	28.25	500.729	204.945	4.28305	4.23689	1.99383	315.524	0.996916
167	BD3-1	Control	0	0.85	0.7185	0.1685	0.113	43.335	0.6625	0.00551482	22.1614	0.38407	15.5	0.614727	77.6819	0.75692	-0.859137	0.993786	0.812143	0.567649	0.7142	0.6957	0.1758	0.077	3	NA	NA	NA	NA	NA	NA	NA	NA	3	184.44	43.4	413.579	340.403	6.7369	23.926	19.9383	717.779	2.74152
180	BD3-1	Control	0	0.85	0.7165	0.1695	0.1135	44.525	0.6625	0.00191329	8.75497	0.123781	19	0.66318	83.8608	0.744327	-0.913109	0.270715	0.890979	0.266703	0.8159	0.8621	0.2028	0.1024	3	NA	NA	NA	NA	NA	NA	NA	NA	1	162.999	35.5291	449.042	150.729	0.0514104	24.9089	15.3849	292.558	4.39569
221	BD3-1	Control	0	0.85	0.729	0.1675	0.104	42.86	0.6505	0.00428486	16.0385	0.294065	15	0.667189	84.2963	0.742932	-3.92149	0.808881	0.898048	0.521249	0.8987	1.0242	0.2136	0.1093	3	NA	NA	NA	NA	NA	NA	NA	NA	1	172.604	51.3173	463.207	167.059	5.45418	11.2334	7.32615	510.389	7.32615
27	BD3-1	Control	2	0.85	0.7225	0.164	0.114	44.29	0.667	0.00392238	15.2796	0.259901	NA	0.641661	81.1196	0.756817	-0.79526	0.451446	0.847841	0.373632	1.0767	1.4028	0.2728	0.1388	3	24.9192	14.9192	NA	NA	NA	NA	NA	19.9192	2	122.479	32.7159	408.693	211.311	0.318397	11.6322	7.99711	432.329	13.0862
72	BD3-1	Control	2	0.85	0.724	0.164	0.112	48.51	0.6645	0.00266824	12.4091	0.173309	10	0.863783	109.21	0.749435	-1.23361	0.228584	1.15258	0.233721	0.8814	1.329	0.207	0.1386	1	17.6674	16.6674	NA	NA	NA	NA	NA	17.1674	1	128.647	24.5943	324.599	170.028	1.30395	10.745	5.12831	259.346	2.68626
74	BD3-1	Control	2	0.85	0.7255	0.161	0.1135	47.915	0.668	0.00639526	19.3078	0.440031	15.5	0.942598	119.028	0.754526	-1.0623	0.685894	1.24926	0.476176	0.8843	0.8485	0.2118	0.0742	3	14.9946	12.9946	NA	NA	NA	NA	NA	13.9946	5	124.163	45.25	499.74	178.593	0.791542	9.78704	7.77945	612.82	0
105	BD3-1	Control	2	0.85	0.7165	0.169	0.1145	45.825	0.664	0.00469493	16.986	0.317532	15	0.527502	66.6775	0.741832	-0.371077	0.623002	0.71108	0.456467	0.3414	0.218	0.0823	0.0196	3	14.649	14.649	NA	NA	NA	NA	NA	14.649	5	155.931	50.15	444.634	180.277	3.08191	16.3117	9.28514	477.809	0
151	BD3-1	Control	2	0.85	0.738	0.1525	0.11	47.845	0.672	0.00399098	13.7716	0.272629	16	0.866326	109.538	0.731981	-1.9847	0.193105	1.18354	0.208743	1.0796	1.1874	0.2651	0.1621	2	17.0847	13.0847	NA	NA	NA	NA	NA	15.0847	3	139.924	26.8	673.5	284.276	1.15048	18.4429	12.7107	802.019	5.48304
152	BD3-1	Control	2	0.85	0.7455	0.1455	0.1085	52.3	0.676	0.00721673	20.0874	0.500953	13	0.843411	106.682	0.764673	-2.68441	0.404559	1.10297	0.346004	1.4089	1.7716	0.3505	0.1763	2	22.0111	22.0111	NA	NA	NA	NA	NA	22.0111	2	137.305	42.166	458.189	294.033	6.13098	16.2366	4.6044	454.623	31.9884
201	BD3-1	Control	2	0.85	0.74	0.157	0.103	52.94	0.659	0.00224137	12.61	0.145524	11	0.911673	115.217	0.738409	-2.68403	0.536169	1.23464	0.420664	1.2809	1.3825	0.2436	0.1309	2	15.9946	11.9946	NA	NA	NA	NA	NA	13.9946	4	144.221	42.35	603.875	275.609	4.18628	12.0556	8.43889	466.309	5.06333
220	BD3-1	Control	2	0.85	0.7295	0.158	0.112	45.425	0.669	0.00518233	17.1764	0.348826	12	0.880947	111.359	0.741482	-4.70641	0.941722	1.18809	0.559482	0.889	1.2872	0.2252	0.1342	2	17.9762	13.9762	NA	NA	NA	NA	NA	15.9762	1	137.276	32.4769	397.444	172.626	2.12652	12.6987	6.34933	402.45	9.524
234	BD3-1	Control	2	0.85	0.727	0.1605	0.1125	45.96	0.668	0.0019563	10.0046	0.126599	16	0.812231	102.725	0.754361	-4.05143	0.73455	1.07671	0.493347	0.9233	1.0396	0.2192	0.1039	2	14.4303	11.4303	NA	NA	NA	NA	NA	12.9303	2	129.814	28.2341	398.794	235.13	1.70145	9.45113	6.54309	310.191	13.3285
22	BD3-1	Control	4	0.85	0.725	0.163	0.112	45.9	0.665	0.00267281	10.8803	0.174427	14.5	0.336434	42.565	0.737646	-0.069647	0.125418	0.456091	0.145317	1.1027	1.5528	0.2719	0.1688	2	19.8659	13.8659	14.8659	13.8659	NA	NA	NA	14.3659	2	128.254	25.4045	438.391	266.195	2.69202	16.9636	6.78543	320.369	0.242337
97	BD3-1	Control	4	0.85	0.732	0.1565	0.1115	50.24	0.67	0.00212402	8.38567	0.137562	16	0.541901	68.4768	0.749191	-0.61942	0.222309	0.723315	0.228831	1.2892	1.6773	0.3403	0.2308	3	17.649	18.649	15.649	16.649	NA	NA	NA	16.149	5	110.729	22.45	538.639	231.093	0	18.8212	8.5323	176.167	31.1178
134	BD3-1	Control	4	0.85	0.7105	0.1775	0.112	45.265	0.654	0.00433928	12.9593	0.289708	13	0.704105	89.0682	0.734188	-1.2148	0.476641	0.959026	0.393649	0.9682	1.5514	0.2689	0.2005	4	16.6306	13.6306	11.6306	12.6306	NA	NA	NA	12.1306	2	96.1043	26.3269	363.44	256.088	1.81359	8.23944	3.87739	308.737	12.6015
161	BD3-1	Control	4	0.85	0.722	0.171	0.107	54.085	0.653	NA	NA	NA	10	0.620656	78.5313	0.70664	-0.888126	0.18492	0.878319	0.207412	1.0452	1.7762	0.2871	0.2052	4	18.9946	13.9946	10.9946	16.9946	NA	NA	NA	13.9946	2	122.323	32.0459	545.867	266.602	4.74792	17.2059	8.96645	616.989	34.1695
192	BD3-1	Control	4	0.85	0.7175	0.1755	0.107	47.515	0.649	0.00263094	11.4199	0.172304	17	0.635779	80.4414	0.764651	-0.492327	0.279069	0.831463	0.267379	1.2145	1.8361	0.3221	0.2246	1	14.1766	16.1766	13.1766	14.1766	NA	NA	NA	13.6766	1	121.158	25.8307	466.242	200.66	2.03305	16.1175	8.79139	683.286	2.44205
206	BD3-1	Control	4	0.85	0.734	0.154	0.1125	58.935	0.674	0.00255447	11.6053	0.166225	14	0.481814	60.9146	0.74374	-0.353718	0.377777	0.647826	0.336844	0.9303	1.3522	0.2549	0.1499	1	17.4303	13.4303	11.4303	11.4303	NA	NA	NA	11.4303	3	125.841	36.1	551.184	351.177	2.68196	14.7045	5.48304	410.729	6.72918
218	BD3-1	Control	4	0.85	0.693	0.198	0.109	40.44	0.635	0.00338094	13.6468	0.222843	13	0.716299	90.2711	0.767219	-2.78078	0.298545	0.933631	0.280123	1.1536	2.0415	0.2936	0.246	3	11.5571	16.5571	14.5571	13.5571	NA	NA	NA	14.0571	2	121.699	26.7966	367.683	171.109	3.62652	14.2979	2.42337	198.231	38.7739
219	BD3-1	Control	4	0.85	0.726	0.165	0.1085	47.24	0.6595	0.00146591	6.14468	0.0938192	14	0.573266	72.4819	0.747454	-0.562389	0.263002	0.766958	0.260281	1.1304	1.9441	0.3053	0.2156	3	13.5203	14.5203	13.5203	12.5203	NA	NA	NA	13.0203	3	124.061	31.7	519.076	331.134	1.95102	12.4614	4.23689	628.556	4.48612
223	BD3-1	Control	4	0.85	0.7185	0.172	0.1095	47.38	0.6545	0.00353008	12.4271	0.232461	12	0.863326	109.036	0.749252	-1.67607	0.673402	1.15225	0.473342	1.0366	1.4399	0.2655	0.1744	2	20.3567	13.3567	13.3567	12.3567	NA	NA	NA	12.8567	1	150.626	26.9344	554.263	219.733	0	22.2227	13.6755	446.895	10.0124
16	BD3-1	Control	5	0.85	0.7295	0.1575	0.113	49.91	0.67	0.00248866	11.6773	0.160904	11	0.82879	104.728	0.723355	-1.24345	0.320935	1.14576	0.307324	1.1751	1.6845	0.3054	0.1771	2	19.2464	15.2464	15.2464	13.2464	17.2464	NA	NA	17.2464	1	127.833	30.5056	571.463	109.029	2.51911	20.7574	7.08195	467.897	1.22103
45	BD3-1	Control	5	0.85	0.71	0.183	0.1075	47.135	0.6435	0.00287268	13.0768	0.186993	9	0.867579	109.605	0.745175	-0.97507	0.229925	1.16426	0.235797	1.0127	1.5638	0.2763	0.1774	2	16.9211	14.9211	13.9211	10.9211	16.9211	NA	NA	16.9211	4	126.46	37.15	516.568	386.533	3.54261	19.53	10.3678	553.109	6.26889
77	BD3-1	Control	5	0.85	NA	NA	NA	NA	NA	0.00215619	10.9635	0.139221	9	0.886278	111.769	0.771014	-1.42285	0.331061	1.1495	0.300398	1.0788	1.324	0.303	0.1451	3	21.9946	15.9946	14.9946	12.9946	20.9946	NA	NA	20.9946	4	126.625	19.5	717.937	376.09	3.4918	16.3956	11.3322	412.3	3.85778
85	BD3-1	Control	5	0.85	0.739	0.15	0.111	50.8	0.6755	0.00204879	11.0076	0.132529	9	0.843271	106.618	0.745839	-3.31408	0.202127	1.13063	0.213222	1.14	1.8645	0.3042	0.1934	2	20.9762	12.9762	12.9762	11.9762	19.9762	NA	NA	19.9762	4	131.065	31.35	622.181	273.839	1.98425	14.7078	8.92111	515.978	0
145	BD3-1	Control	5	0.85	0.7035	0.174	0.1225	45.25	0.6685	0.00227855	9.9846	0.146864	8	0.715754	90.5342	0.729601	-2.44357	0.1112	0.981021	0.132255	1.0517	0.9735	0.2904	0.2301	1	17.7942	12.7942	12.7942	13.7942	16.7942	NA	NA	16.7942	2	127.317	27.8646	386.067	275.129	2.89761	9.9358	6.30075	344.603	27.6264
160	BD3-1	Control	5	0.85	0.704	0.179	0.117	48.74	0.6585	0.00443764	14.1914	0.297138	11.5	0.849898	107.355	0.744926	-1.26348	0.566715	1.14092	0.432065	1.1923	1.8687	0.3224	0.2409	4	15.1766	16.1766	11.1766	16.1766	14.1766	NA	NA	14.1766	4	122.678	28.7	582.752	297.655	2.20445	15.9133	8.68	571.433	1.20556
185	BD3-1	Control	5	0.85	0.72	0.166	0.1145	50.565	0.6655	0.00134866	6.97088	0.0864976	16	0.376138	47.5625	0.725227	-0.473239	0.310435	0.518649	0.299745	1.3399	2.166	0.3763	0.2527	3	22.7391	20.7391	17.7391	17.7391	13.7391	NA	NA	13.7391	3	118.881	27.85	606.226	307.248	3.49991	15.7014	5.9815	401.259	2.99075
199	BD3-1	Control	5	0.85	0.738	0.1505	0.1115	49.265	0.6755	0.00470483	15.3153	0.315175	15	0.780723	98.7	0.724328	-2.738	0.0766138	1.07786	0.0956546	1.4034	2.1758	0.3566	0.2334	3	16.3586	13.3586	14.3586	12.3586	15.3586	NA	NA	15.3586	3	132.478	39.3	546.597	345.266	4.14383	13.9568	5.23381	397.769	15.9507
204	BD3-1	Control	5	0.85	0.723	0.162	0.1145	44.41	0.669	0.00340978	13.0463	0.224118	12	0.639587	80.9022	0.718534	-0.671411	0.427208	0.890128	0.372866	1.3477	2.3681	0.3571	0.2539	3	19.9762	12.9762	12.9762	11.9762	16.9762	NA	NA	16.9762	5	131.276	37.55	674.784	218.801	4.33903	15.5589	6.77565	350.326	0
26	BD3-1	Control	6	0.85	0.7275	0.162	0.1105	43.925	0.6645	0.0017479	9.66468	0.113316	15	0.921423	115.952	0.755936	-0.314449	0.232878	1.21892	0.235512	1.5451	2.8601	0.4186	0.2834	4	24.8126	17.8126	18.8126	15.8126	22.8126	19.8126	NA	19.8126	1	105.041	22.5438	420.714	101.159	0.96745	10.0124	3.41887	351.167	0
57	BD3-1	Control	6	0.85	0.7205	0.1715	0.108	49.605	0.654	0.00186831	9.84547	0.120303	15	0.958334	119.809	0.757979	-0.176545	0.340761	1.26433	0.310138	1.185	1.949	0.3427	0.2192	3	17.4303	18.4303	13.4303	10.4303	15.4303	17.4303	NA	17.4303	3	117.424	32.8	673.5	299.864	3.16925	19.1906	4.73535	374.84	4.73535
62	BD3-1	Control	6	0.85	0.7295	0.162	0.108	45.025	0.6615	0.00209087	11.6351	0.135858	13.5	0.913381	114.87	0.746609	-0.178537	0.242441	1.22337	0.245125	1.1316	1.8378	0.315	0.2096	3	13.1582	17.1582	14.1582	11.1582	15.1582	14.1582	NA	14.1582	1	131.252	28.254	648.354	248.778	1.62176	35.8982	10.2566	259.346	6.34933
64	BD3-1	Control	6	0.85	0.727	0.1605	0.1125	45.46	0.6675	0.00186785	10.1178	0.120268	18	0.890605	112.417	0.753877	-0.337086	0.0824175	1.18137	0.0985508	1.3768	2.6453	0.3918	0.2987	4	17.3586	17.3586	15.3586	14.3586	18.3586	20.3586	NA	20.3586	2	94.5437	19.5828	374.754	187.263	1.29028	18.4176	9.69346	185.63	4.84673
96	BD3-1	Control	6	0.85	0.7285	0.161	0.11	46.9	0.664	0.00177601	4.91836	0.115057	18	0.810432	102.337	0.749573	-0.710292	0.344618	1.08119	0.314952	1.5527	3.2043	0.4256	0.3394	4	19.9211	18.9211	18.9211	13.9211	20.9211	18.9211	NA	18.9211	4	115.936	31.85	547.548	367.762	3.1869	20.2533	9.88555	379.991	12.5378
148	BD3-1	Control	6	0.85	0.732	0.156	0.112	47.245	0.6715	0.00206702	10.742	0.133845	8.5	0.894498	112.682	0.773174	-0.111945	0.746194	1.15692	0.491121	1.2572	2.3302	0.3637	0.2687	3	20.8475	13.8475	12.8475	12.8475	17.8475	19.8475	NA	19.8475	5	102.037	34	642.369	303.725	2.4964	28.8592	13.0494	456.729	0
172	BD3-1	Control	6	0.85	0.7435	0.1465	0.11	45.665	0.677	0.0025891	11.5565	0.16867	19	0.963604	119.237	0.750373	-0.0605229	0.116188	1.28417	0.13408	1.4656	1.8245	0.3553	0.1781	4	21.6306	15.6306	14.6306	13.6306	18.6306	21.6306	NA	21.6306	1	117.577	26.3282	437.913	424.886	2.33216	21.0016	10.9892	225.646	9.2798
208	BD3-1	Control	6	0.85	0.744	0.152	0.103	58.49	0.664	0.00308307	13.201	0.202494	14.5	0.791005	100.006	0.755125	-0.396671	0.362218	1.04752	0.324178	1.3687	2.6723	0.3691	0.2999	3	21.6858	13.6858	12.6858	12.6858	18.6858	22.6858	NA	22.6858	4	125.967	31.9	543.323	375.617	4.59281	20.2533	10.85	353.469	0
225	BD3-1	Control	6	0.85	0.7255	0.171	0.1035	47.3	0.648	0.00176245	9.034	0.114308	14.5	0.895779	112.87	0.741021	-0.405262	0.372163	1.20884	0.334323	1.1907	1.6398	0.3419	0.1826	4	15.7575	12.7575	13.7575	12.7575	16.7575	17.7575	NA	17.7575	3	119.205	50.3	746.889	255.785	2.3513	14.7045	6.47995	380.822	0.249229
14	BD3-1	Control	7	0.85	0.718	0.16925	0.11275	43.755	0.66075	0.000798089	4.38217	0.05029	16	0.834364	105.476	0.772194	-2.24899	0.454931	1.08051	0.370729	1.2508	2.3243	0.3723	0.2801	2	13.3218	11.3218	13.3218	9.32182	16.3218	14.3218	20.3218	20.3218	5	100.772	17.1	580.779	213.257	0	16.3117	8.0304	301.14	0
19	BD3-1	Control	7	0.85	0.7185	0.176	0.1055	50.485	0.6465	0.00203352	9.59388	0.131979	9	0.931157	117.115	0.753742	-0.667235	0.548131	1.23538	0.421033	1.478	3.179	0.4504	0.3581	4	16.013	14.013	13.013	12.013	20.013	19.013	21.013	21.013	2	89.5496	17.0849	425.663	247.127	1.55193	15.2672	5.33141	200.17	24.9607
55	BD3-1	Control	7	0.85	0.716	0.173333	0.110667	45.1133	0.655333	0.00185018	9.97167	0.119377	17	0.878233	110.854	0.75172	-3.3548	0.381157	1.1683	0.33645	1.194	2.3278	0.3585	0.2288	3	16.6306	12.6306	12.6306	10.6306	13.6306	15.6306	16.6306	16.6306	5	99.0336	27	687.751	234.954	0.257697	18.0684	9.78704	341.292	0
58	BD3-1	Control	7	0.85	0.733	0.1535	0.114	47.34	0.6755	0.00115312	7.60216	0.0741565	16	0.912204	115.053	0.76589	-3.92451	0.539317	1.19104	0.413204	1.4845	3.1886	0.4424	0.3585	2	20.3586	14.3586	13.3586	11.3586	16.3586	17.3586	22.3586	22.3586	1	115.786	21.8813	469.277	204.345	1.06092	17.3386	7.81456	473.758	9.2798
60	BD3-1	Control	7	0.85	0.726	0.163333	0.111	46.9833	0.664	0.00281406	12.7494	0.185537	9	0.858294	108.069	0.762182	-1.47928	0.349159	1.1261	0.314178	1.3431	2.478	0.4005	0.2947	2	17.4854	10.4854	14.4854	12.4854	15.4854	14.4854	21.4854	21.4854	4	109.358	32.05	540.507	285.963	0.578336	17.6011	8.43889	382.402	2.17
95	BD3-1	Control	7	0.85	0.7405	0.1515	0.1085	53.005	0.6705	0.00160695	10.3169	0.103538	13	0.92417	116.55	0.754413	-1.23019	0.198314	1.22502	0.208154	1.2706	1.7954	0.3746	0.2224	2	15.138	19.138	16.138	14.138	16.138	17.138	18.138	18.138	2	81.2782	31.8365	489.301	316.215	3.32748	26.8994	9.20879	349.934	19.8716
120	BD3-1	Control	7	0.85	0.7445	0.1435	0.112	53.195	0.681	0.00242193	11.9269	0.157979	16	0.896889	113.084	0.758303	-1.26068	0.152692	1.18276	0.16761	1.5027	2.3963	0.4264	0.2685	3	14.4486	17.4486	16.4486	13.4486	20.4486	19.4486	18.4486	18.4486	5	108.675	33.85	947.075	202.302	1.44593	20.8288	10.2889	444.181	0
124	BD3-1	Control	7	0.85	0.73	0.1615	0.108	50.73	0.662	0.00190004	10.129	0.122441	11	0.822157	103.774	0.752277	-1.67512	0.19998	1.09289	0.210006	1.2036	2.1566	0.3614	0.271	1	14.9027	14.9027	13.9027	13.9027	11.9027	15.9027	20.9027	20.9027	1	121.158	24.9483	535.04	180.569	0.593556	24.9089	7.08195	371.192	35.1655
228	BD3-1	Control	7	0.85	0.7095	0.1865	0.1035	52.72	0.6355	0.0011461	6.98756	0.0737749	14	0.891695	112.299	0.763717	-0.311572	0.3236	1.16757	0.297614	1.044	1.7851	0.3119	0.2122	3	9.43026	11.4303	10.4303	10.4303	15.4303	18.4303	19.4303	19.4303	1	123.926	36.2479	621.038	247.478	1.04223	19.2922	9.03559	569.486	4.15149
229	BD3-1	Control	7	0.85	0.714667	0.173333	0.112333	43.7167	0.657333	0.00130322	6.67488	0.0833544	10	0.724298	91.5822	0.725927	-1.00708	0.190974	0.997756	0.208282	1.0397	1.8306	0.3073	0.214	2	10.5387	12.5387	10.5387	9.5387	15.5387	15.5387	17.5387	17.5387	4	NA	27.85	413.77	274.677	0.646091	26.04	16.1544	368.418	5.30444

## Sheet: SupplDataset_2
Supplementary Data Set 2. Traits data on day6 matching RNA samples
NO.	Experiment location ID	Accession	Treatment	Experiment Batch	RNAseq plate	RNAseq well	RNA extraction batch	mapped percentage	uniquelly mapped	totalreads	day1_waterusage	day2_waterusage	day3_waterusage	day4_waterusage	day5_waterusage	Photosynthesis_gsw	Photosynthesis_A	Photosynthesis_E	freezedry_batch	water_content	plate for pellete	Starch nmol Glc equivalents/mg	High DP Fructan nmol Glc equivalents/mg	Protein (ug/mg)	plate for s/n	glucose nmol Glc equivalents/mg	fructose nmol Glc equivalents/mg	sucrose nmol Glc equivalents/mg	Low DP fructan nmol Glc equivalents/mg	amino acids (nmol/mg)
1	58	BD3-1	normal	1	1	1	1	0.77	0.55	2563651	NA	NA	NA	14.9395	11.9395	0.00460414	13.5821	0.309237	3	0.710634	3	513.718	346.36	99.9646	3	12.6924	8.05478	54.6749	19.2826	18.9423
2	71	BD21	normal	1	1	2	1	0.78	0.52	4506212	NA	NA	NA	11.9927	13.9927	0.00561843	15.7967	0.382792	3	0.732438	2	407.76	257.336	126.773	5	19.4635	5.52668	228.757	5.52668	34.3633
3	220	BD3-1	drought	1	1	3	1	0.78	0.55	4149710	NA	NA	NA	7.24437	9.2025	0.00109807	6.20412	0.0698654	5	0.692122	2	429.025	374.461	126.773	5	43.7203	7.09597	756.293	14.8786	27.6847
4	29	BD21	drought	2	1	4	2	0.79	0.57	4800886	NA	NA	10.5434	7.56891	6.59438	0.000989746	6.55536	0.0625245	5	0.700172	4	420.531	316.893	134.83	4	47.7033	15.4264	69.775	0	31.801
5	74	BD3-1	drought	2	1	5	2	0.8	0.56	4241804	NA	NA	10.8767	9.7712	8.66573	0.00147908	9.93783	0.0945328	4	0.733855	4	425.159	307.856	142.539	4	58.8578	18.7491	319.446	4.7466	47.504
6	150	BD3-1	normal	2	1	6	2	0.82	0.56	4664552	NA	NA	12.9743	9.97435	12.9743	0.00224945	10.637	0.145614	1	0.706454	4	474.905	283.013	142.539	4	18.5117	12.5785	240.178	14.2398	33.413
7	240	BD21	normal	2	1	7	2	0.79	0.53	3897577	NA	NA	9.95596	12.956	13.956	0.00249709	11.1956	0.162291	4	0.693947	5	623.343	389.844	112.729	5	17.6289	6.0373	85.4881	6.0373	21.6619
8	8	BD3-1	drought	3	1	8	2	0.77	0.53	3439524	NA	8.61081	9.61009	9.60937	9.60865	0.0010074	5.15514	0.0642526	5	0.695502	2	470.492	384.145	123.074	2	79.2322	15.3512	127.762	12.38	38.1605
9	75	BD21	normal	3	1	10	2	0.77	0.5	4935554	NA	10.9395	12.9395	14.9395	15.9395	0.00420182	14.6171	0.281024	2	0.708892	4	555.888	415.951	135.447	4	15.4264	10.9172	89.236	2.3733	25.1603
10	202	BD3-1	normal	3	1	11	2	0.79	0.55	3958767	NA	13.1582	10.1582	12.1582	16.1582	0.00227064	9.35025	0.147646	2	0.689891	1	576.814	517.554	99.7047	1	19.1285	9.56424	317.634	10.3193	24.7679
11	30	BD3-1	normal	4	1	12	3	0.74	0.51	2361369	14.0847	12.0847	12.0847	19.0847	22.0847	0.0028256	12.8592	0.186006	1	0.687221	4	485.317	406.863	116.023	4	13.2905	7.35722	198.882	1.18665	23.413
12	158	BD21	normal	4	1	13	3	0.75	0.53	5622546	6.26666	NA	NA	8.26666	10.2667	0.00354374	14.5269	0.236701	1	0.711256	3	388.081	289.072	103.497	3	15.2553	12.8144	0	0	17.5754
13	175	BD21	drought	4	1	14	3	0.78	0.56	4458352	11.8869	11.7628	11.6386	10.5144	11.3902	0.0009459	7.20538	0.0606504	1	0.677156	2	505.58	325.368	124.588	2	21.2937	7.42802	64.3762	10.1516	31.0585
14	193	BD3-1	drought	4	1	15	3	0.77	0.55	3790932	11.0946	9.17617	11.2578	14.3394	10.4209	0.00137397	7.91208	0.0881684	1	0.712354	1	447.457	319.177	120.717	1	34.7333	11.3261	302.532	5.53719	21.4225
15	115	BD21	normal	1	1	16	3	0.78	0.57	4402729	NA	NA	NA	12.9192	10.9192	0.00332847	12.7677	0.218235	2	0.711852	5	367.374	182.415	141.817	5	17.6289	11.1086	405.706	24.1492	26.0943
16	124	BD3-1	drought	1	1	17	3	0.82	0.6	2829084	NA	NA	NA	9.64982	8.62292	0.00105412	6.75268	0.0668735	4	0.695629	5	555.408	316.286	126.74	5	56.5091	8.9352	204.302	0	41.4039
17	204	BD3-1	normal	1	1	18	4	0.81	0.56	2827827	NA	NA	NA	14.3402	11.3402	0.00209921	9.25676	0.135105	4	0.714935	2	499.2	342.753	128.623	2	14.1132	6.43762	370.411	2.72361	22.343
18	212	BD21	drought	1	1	19	4	0.78	0.54	3300612	NA	NA	NA	10.379	10.1575	0.00131562	9.14765	0.0838113	5	0.701115	5	395.276	244.209	116.536	5	33.3259	3.86387	195.125	0	19.7931
19	55	BD21	drought	2	1	20	4	0.79	0.56	3139117	NA	NA	11.6577	6.58211	7.50656	0.000888126	4.12089	0.0563747	4	0.705182	3	429.96	266.176	108.951	3	19.7708	4.88168	357.339	8.05478	30.7383
20	96	BD3-1	drought	2	1	21	4	0.76	0.53	1530144	NA	NA	9.91484	10.9066	9.89844	0.000907912	3.40582	0.05788	4	0.729079	5	326.128	230.463	138.924	5	59.6485	11.5916	242.458	19.8023	38.0558
21	106	BD21	normal	2	1	22	4	0.74	0.47	1947630	NA	NA	10.41	10.41	14.41	0.00281503	12.1332	0.183074	4	0.697716	5	461.998	272.228	126.588	5	19.5608	8.21072	173.874	0	26.4095
22	182	BD3-1	normal	2	1	23	4	0.78	0.56	2222051	NA	NA	9.75746	14.7575	14.7575	0.00155452	9.06493	0.100084	4	0.716495	3	509.251	414.933	104.148	3	11.716	6.34619	234.809	13.9128	33.927
23	163	BD21	drought	3	1	24	4	0.75	0.53	2914212	NA	9.50963	10.2957	9.08168	9.8677	0.00215216	10.3416	0.140687	2	0.715556	5	512.949	317.927	114.557	5	15.697	5.55431	122.678	5.31282	27.9621
24	18	BD3-1	drought	4	2	1	4	0.79	0.58	3399577	10.9312	8.92305	8.91484	10.9066	10.8984	0.000712239	2.32071	0.0452814	1	0.706574	3	378.588	359.527	130.797	3	37.589	17.8181	192.826	1.22042	29.1486
25	43	BD3-1	normal	3	2	2	5	0.78	0.55	3898289	NA	10.0479	10.0479	13.0479	NA	0.00102478	5.95452	0.0657264	2	0.710996	4	492.259	53.112	116.177	4	15.1891	8.54387	151.416	5.22126	25.8859
26	63	BD21	drought	2	2	3	5	0.78	0.56	4094668	NA	NA	7.41014	9.48799	8.56584	0.00100362	6.86636	0.0636147	5	0.714286	4	296.743	189.864	142.693	4	68.5883	12.5785	185.117	0	38.0964
27	201	BD21	normal	3	2	4	5	0.78	0.57	3107948	NA	13.3567	10.3567	12.3567	17.3567	0.00122723	8.10525	0.0789449	1	0.699946	2	436.468	340.321	105.588	2	11.8848	4.45681	35.1593	16.3416	22.2188
28	203	BD3-1	drought	3	2	5	5	0.8	0.55	2407687	NA	14.5729	11.3814	11.1899	10.9983	0.00145224	8.48128	0.0945494	1	0.69978	3	466.813	352.564	112.979	3	33.6836	12.6924	30.5105	29.046	26.225
29	54	BD21	normal	4	2	6	5	0.78	0.51	4186811	11.6674	8.66741	9.66741	NA	NA	0.00266419	11.0895	0.17645	NA	NA	NA	NA	NA	NA	NA	NA	NA	NA	NA	NA
30	56	BD21	drought	4	2	7	5	0.78	0.54	2381653	10.0911	7.07917	9.06722	10.0553	10.0433	0.00111567	6.57443	0.0714664	1	0.681761	4	559.359	408.837	136.064	4	32.5142	18.0371	77.8442	2.61063	26.6042
31	104	BD3-1	normal	4	2	8	5	0.76	0.51	2750349	11.9027	12.9027	17.9027	21.9027	21.9027	0.00130836	7.03654	0.0845125	5	0.709191	1	543.887	453.958	121.225	1	9.81593	3.77536	478.212	0	24.1016
32	198	BD3-1	drought	4	2	9	5	0.78	0.56	3693920	11.2136	6.26901	11.3244	12.3798	10.4352	0.00140191	8.74428	0.0904164	1	0.708649	3	469.047	305.674	118.712	3	50.0373	15.8655	217.235	0.732253	19.2485
33	62	BD21	drought	1	2	10	5	0.79	0.52	4862829	NA	NA	NA	9.123	9.15969	0.00147425	10.1445	0.0938364	1	0.724629	1	241.662	184.585	139.526	1	55.6236	20.8903	349.347	0	33.8051
34	95	BD21	normal	1	2	11	5	0.78	0.56	3349100	NA	NA	NA	12.7207	10.7207	0.000680875	3.46918	0.0430539	5	0.711399	1	434.522	337.082	149.184	1	16.1082	4.27874	1057.6	4.78212	28.8793
35	102	BD3-1	normal	1	2	12	5	0.79	0.56	2910638	NA	NA	NA	12.649	13.649	0.00343491	10.9749	0.225478	2	0.732064	1	479.208	348.378	153.082	1	16.1082	11.8295	425.357	8.55748	33.9505
36	103	BD3-1	drought	1	2	13	5	0.81	0.6	2529426	NA	NA	NA	10.028	6.94125	0.000775375	3.17958	0.0490908	3	0.748815	4	385.824	264.325	140.226	4	57.9085	14.7144	211.698	3.55995	37.3985
37	77	BD21	normal	2	2	14	6	0.79	0.55	16567691	NA	NA	12.3383	14.3383	17.3383	0.00379958	14.2276	0.250605	3	0.721198	2	456.67	337.655	134.508	2	15.8464	4.70441	29.2169	12.6276	31.9067
38	194	BD3-1	drought	2	2	15	6	0.79	0.55	2925861	NA	NA	9.57192	9.47393	8.37593	0.000932562	5.61236	0.0588823	5	0.725419	4	477.219	401.5	147.934	4	26.3436	9.01853	162.808	6.88256	27.6946
39	210	BD3-1	normal	2	2	16	6	0.81	0.59	2801763	NA	NA	14.1563	11.1563	13.1563	0.00140964	6.40084	0.0904286	4	0.704785	5	446.227	298.397	102.677	5	9.41818	1.69044	213.962	12.3161	20.5083
40	231	BD21	drought	2	2	17	6	0.81	0.57	2167434	NA	NA	9.8576	8.70348	8.54937	0.00151477	8.87314	0.0971194	4	0.690368	1	478.033	441.809	107.33	1	26.6792	10.0676	216.957	7.29903	21.4756
41	6	BD3-1	normal	3	2	18	6	0.81	0.53	2321294	NA	14.5939	14.5939	16.5939	21.5939	0.00442079	13.3239	0.301776	5	0.718239	4	523.495	368.949	120.647	4	6.88256	4.98393	174.2	18.2744	21.059
42	65	BD3-1	drought	3	2	19	6	0.79	0.56	2743769	NA	10.2944	12.1814	12.0685	NA	0.000982392	5.80085	0.062734	2	0.712977	1	452.161	431.87	147.998	1	57.8888	15.6048	445.996	6.29226	38.1299
43	161	BD21	normal	3	2	20	6	0.74	0.53	3297562	NA	7.31994	10.3199	11.3199	16.3199	0.0081257	16.9878	0.610043	NA	NA	NA	NA	NA	NA	NA	NA	NA	NA	NA	NA
44	190	BD21	drought	3	2	21	6	0.79	0.57	3583507	NA	3.42096	6.3529	10.2848	10.2168	0.000672096	3.70319	0.0426364	5	0.680086	5	600.294	412.685	125.369	5	54.5772	14.4895	92.2499	0	36.1224
45	114	BD21	drought	4	2	22	6	0.79	0.52	2936113	10.8869	10.7628	9.63857	12.5144	11.3902	0.00118424	7.28459	0.0766922	1	0.686473	1	483.912	339.298	128.172	1	33.2232	14.3464	460.594	4.27874	26.6857
46	127	BD21	normal	4	2	23	6	0.77	0.56	3550546	10.7023	11.7023	13.7023	NA	NA	0.00425068	14.4967	0.286989	4	0.705341	3	558.389	434.147	115.923	3	14.401	6.1021	124.483	8.54295	24.997
47	171	BD3-1	drought	4	2	24	6	0.8	0.58	3626793	9.68972	9.64036	9.591	11.5416	10.4923	0.000659965	3.76975	0.042134	1	0.697055	1	552.119	418.221	119.191	1	60.4057	24.9174	672.014	0.251691	34.0959
48	196	BD3-1	normal	4	2	25	6	0.78	0.55	3962452	12.4652	11.4652	11.4652	16.4652	19.4652	0.00179759	7.90818	0.116281	1	0.696398	4	574.398	449.725	110.627	4	17.7997	9.49319	226.887	3.79728	21.0836
49	32	BD21	drought	1	2	26	7	0.79	0.52	5418798	NA	NA	NA	9.20391	8.18823	0.00115467	8.14381	0.0726064	4	0.70057	2	350.344	216.419	110.128	2	30.2073	6.43762	78.2418	6.19002	29.8153
50	50	BD21	normal	1	2	27	7	0.77	0.52	4124808	NA	NA	NA	10.7758	8.77585	0.00319539	14.1442	0.207388	3	0.71481	2	444.974	317.817	115.677	5	22.7287	8.80735	168.192	2.27287	36.949
51	51	BD3-1	normal	1	2	28	7	0.79	0.56	3959707	NA	NA	NA	13.8494	10.8494	0.00453293	14.724	0.302929	3	0.721317	4	406.648	292.908	123.114	4	23.2583	8.7812	161.384	5.22126	24.3835
52	133	BD3-1	drought	1	2	29	7	0.82	0.56	3927095	NA	NA	NA	8.58211	7.50656	0.00114351	8.26482	0.0728744	5	0.734897	3	262.443	172.146	128.473	3	23.9202	5.85802	61.021	0	28.3501
53	28	BD3-1	normal	2	2	30	7	0.8	0.49	4317960	NA	NA	13.7758	10.7758	11.7758	0.00418765	14.1376	0.278968	4	0.684517	4	494.572	425.767	106.002	4	12.5785	4.7466	109.646	9.96785	20.769
54	188	BD21	drought	2	2	31	7	0.77	0.51	4637262	NA	NA	10.229	12.0412	10.8534	0.00180137	10.9811	0.118545	4	0.702072	5	340.685	281.952	112.881	5	31.1525	6.76177	42.5026	6.27879	24.6853
55	214	BD3-1	drought	2	2	32	7	0.77	0.49	4403497	NA	NA	9.76246	12.758	10.7535	0.00087881	5.61498	0.0561075	2	0.710297	1	456.865	420.099	116.65	1	51.3449	17.3667	510.429	5.2855	24.5182
56	230	BD21	normal	2	2	33	7	0.78	0.54	5093052	NA	NA	9.95784	16.9578	17.9578	0.00328833	10.7368	0.21918	2	0.703448	1	458.041	498.226	124.275	1	15.3531	8.55748	456.063	6.79565	25.683
57	147	BD21	drought	3	2	34	7	0.8	0.51	5348165	NA	13.7036	11.6767	10.6498	9.62292	0.00129995	8.44174	0.0835374	5	0.693694	3	486.915	349.147	108.486	3	22.4557	7.56661	139.616	5.61394	25.0104
58	156	BD21	normal	3	2	35	7	0.77	0.54	5103109	NA	9.15634	13.1563	14.1563	18.1563	0.00203104	10.0313	0.131495	5	0.7141	5	511.736	375.995	130.852	5	21.0098	5.55431	163.732	0	20.4109
59	170	BD3-1	drought	3	2	36	7	0.8	0.56	5624457	NA	13.6108	11.6101	11.6094	9.60865	0.000749639	2.71076	0.047825	5	0.716981	3	427.726	329.651	109.571	3	39.5416	15.6214	234.809	10.2515	24.9621
60	225	BD3-1	normal	3	2	37	7	0.81	0.59	3524599	NA	11.4835	18.4835	17.4835	17.4835	0.00150342	9.76577	0.096895	5	0.708793	3	436.66	364.324	112.514	3	10.2515	5.36985	86.4058	27.5815	22.9428
61	4	BD3-1	drought	4	2	38	8	0.77	0.54	4922013	12.4108	12.3914	13.372	13.3526	11.3331	0.00129583	7.29221	0.0836206	1	0.693436	3	423.259	271.516	115.768	3	15.1332	8.54295	0	0	17.8345
62	36	BD3-1	normal	4	2	39	8	0.76	0.52	4069194	13.6104	14.6104	16.6104	17.6104	24.6104	0.00240213	10.2702	0.157948	2	0.694866	4	568.614	555.482	115.252	4	15.6638	10.4425	197.458	5.22126	25.1992
63	121	BD21	drought	4	2	40	8	0.78	0.56	4124205	8.80875	9.7332	10.6577	11.5821	8.50656	0.00163187	10.3494	0.106246	1	0.708054	2	347.686	206.465	137.87	2	22.7793	13.8656	0	0	35.3581
64	132	BD21	normal	4	2	41	8	0.78	0.55	3321497	10.0644	11.0644	13.0644	15.0644	18.0644	0.00254228	11.5251	0.166	3	0.703785	5	515.375	412.701	116.384	5	11.3501	8.45222	43.9515	4.82984	23.3986
65	24	BD3-1	drought	1	2	42	8	0.81	0.53	3321621	NA	NA	NA	10.393	7.34739	0.0010267	6.04842	0.0650316	4	0.702763	4	366.157	319.204	118.335	4	31.8022	18.5117	83.5401	2.13597	25.5067
66	100	BD3-1	normal	1	2	43	8	0.78	0.53	4150111	NA	NA	NA	14.5755	13.5755	0.00407075	14.1189	0.270423	2	0.713094	4	425.159	411.394	130.36	4	10.6798	8.7812	119.614	3.79728	20.5876
67	137	BD21	normal	1	2	44	8	0.76	0.51	3334876	NA	NA	NA	11.9578	13.9578	0.00257946	14.0817	0.168416	5	0.733772	3	431.077	288.173	144.121	3	13.9128	6.1021	187.457	8.29886	25.2601
68	205	BD21	drought	1	2	45	8	0.78	0.57	3685507	NA	NA	NA	11.5821	8.50656	0.00114319	7.16741	0.072837	4	0.701912	3	421.026	431.183	134.98	3	40.2739	15.1332	221.14	5.12577	31.0281
69	7	BD21	drought	2	2	46	8	0.78	0.52	5741318	NA	NA	10.8767	8.7712	8.66573	0.00105777	7.0888	0.0676496	4	0.71018	3	450.062	232.906	131.107	3	60.2888	9.51928	166.954	21.2353	27.75
70	37	BD3-1	drought	2	2	47	8	0.8	0.58	4278112	NA	NA	10.6292	9.67708	8.725	0.000458263	1.50695	0.0290337	2	0.712077	4	487.631	363.35	148.243	4	63.8417	28.0049	256.316	10.4425	44.9226
71	45	BD3-1	normal	2	2	48	8	0.79	0.56	4369034	NA	NA	10.1766	11.1766	12.1766	0.00205776	9.8327	0.133196	5	0.688247	4	592.908	386.011	124.039	4	14.0025	6.40791	138.126	6.88256	24.4645
72	207	BD21	normal	2	2	49	8	0.79	0.58	3682392	NA	NA	13.6674	10.6674	11.6674	0.00289135	12.0153	0.190372	3	0.731511	3	519.302	319.023	119.796	3	24.8966	10.9838	38.0771	6.34619	23.9293
73	83	BD3-1	normal	3	2	50	9	0.79	0.56	3079714	NA	13.1747	12.1747	13.1747	NA	0.00242815	9.85692	0.158118	2	0.711425	3	477.981	481.648	107.247	3	10.9838	8.78703	206.007	0	21.0479
74	94	BD21	normal	3	2	51	9	0.75	0.54	2993186	NA	11.7942	12.7942	13.7942	NA	0.0024107	13.0919	0.156339	5	0.672911	1	595.63	519.584	122.242	1	30.9579	7.80241	467.138	14.5981	41.7167
75	131	BD3-1	drought	3	2	52	9	0.79	0.59	4171557	NA	12.1678	13.01	10.8521	9.69427	0.000874086	4.98028	0.0558268	5	0.715847	4	430.943	333.874	122.189	4	69.3003	19.6984	197.458	0	36.6893
76	215	BD21	drought	4	2	53	9	0.79	0.57	3155809	9.96513	15.7923	15.6195	14.4467	12.2738	0.00147771	8.48242	0.0954069	4	0.692654	4	595.222	495.115	125.272	4	25.157	10.4425	87.812	4.98393	28.4725
77	70	BD3-1	normal	1	2	54	9	0.79	0.53	3391291	NA	NA	NA	12.9027	15.9027	0.00387558	13.3234	0.257331	5	0.724072	1	479.208	361.833	128.342	1	14.8497	7.04734	431.398	5.03381	26.8599
78	76	BD21	normal	1	2	55	9	0.76	0.51	4037248	NA	NA	NA	11.5387	13.5387	0.00412472	16.8786	0.272339	4	0.734562	2	401.38	246.33	129.464	2	13.8656	4.45681	157.474	15.1036	36.7194
79	174	BD21	drought	1	2	56	9	0.76	0.51	3512980	NA	NA	NA	8.7448	8.84136	0.0016361	10.2121	0.104236	NA	NA	NA	NA	NA	NA	NA	NA	NA	NA	NA	NA
80	184	BD3-1	drought	1	2	57	9	0.78	0.56	4500501	NA	NA	NA	10.3385	11.1432	0.000812312	4.89013	0.0513083	4	0.720188	2	351.407	298.355	116.685	2	61.6526	11.6372	169.359	20.3033	36.5737
81	38	BD3-1	normal	2	2	58	9	0.78	0.53	4161803	NA	NA	12.0111	14.0111	16.0111	0.00226453	10.2969	0.146534	2	0.710305	4	517.71	515.046	118.643	4	14.2398	10.6798	243.026	9.73052	22.0961
82	57	BD21	drought	2	2	59	9	0.78	0.57	4497430	NA	NA	12.3529	7.28483	8.21677	0.000625667	3.74357	0.0398499	4	0.762219	3	203.254	136.729	85.7105	3	14.401	3.17309	2.92901	5.41944e-14	9.87151
83	136	BD21	normal	2	2	60	9	0.78	0.57	5023985	NA	NA	11.8475	15.8475	15.8475	0.00270205	11.8762	0.176932	4	0.696588	5	531.146	327.112	112.729	5	22.7002	8.69371	96.1138	19.8023	29.7576
84	138	BD3-1	drought	2	2	61	9	0.81	0.6	4508197	NA	NA	10.9624	8.87938	8.79635	0.00132492	6.88917	0.085383	2	0.73768	3	424.376	385.061	137.304	3	34.66	18.3063	257.753	8.78703	34.8498
85	78	BD3-1	normal	3	2	62	10	0.79	0.55	4371617	NA	11.0295	12.0295	14.0295	19.0295	0.00417435	11.133	0.28043	5	0.695594	3	472.397	372.991	108.641	3	13.9128	7.81069	79.0833	9.2752	21.686
86	84	BD21	normal	3	2	63	10	0.75	0.53	3469537	NA	9.04789	9.04789	11.0479	14.0479	0.00315928	13.886	0.207721	2	0.713235	1	529.775	442.848	132.239	1	13.843	10.571	306.056	10.0676	30.5045
87	119	BD3-1	drought	3	2	64	10	0.78	0.56	4073250	NA	12.729	9.53376	9.33849	NA	0.000904191	3.74546	0.0574038	5	0.730199	3	438.894	409.644	101.204	3	69.0758	15.8655	77.1306	2.68493	36.3738
88	213	BD21	drought	3	2	65	10	0.8	0.57	3106519	NA	6.64453	10.7149	11.7853	9.85563	0.00131084	8.88301	0.0840733	2	0.707221	3	494.733	308.089	143.656	3	19.7708	10.9838	41.9825	4.6376	27.2722
89	81	BD21	drought	4	2	66	10	0.79	0.53	2297326	10.4821	8.22694	11.9718	10.7167	9.46155	0.000623553	2.96511	0.0398397	1	0.671984	2	397.127	368.103	99.8719	2	23.5221	9.40883	431.32	3.46641	26.9269
90	93	BD21	normal	4	2	67	10	0.76	0.52	3555029	13.9027	13.9027	25.9027	19.9027	17.9027	0.00209411	11.0179	0.136569	5	0.693169	1	619.149	606.049	133.425	1	21.8971	6.79565	334.245	8.0541	32.3412
91	233	BD3-1	drought	4	2	68	10	0.77	0.53	3899633	8.00944	10.9526	10.8958	11.8389	11.7821	0.001323	5.77279	0.0854762	2	0.693305	5	576.031	451.62	137.705	5	27.7716	7.96923	438.066	23.4247	23.1336
92	239	BD3-1	normal	4	2	69	10	0.78	0.56	4843399	11.6471	14.6471	15.6471	15.6471	22.6471	0.00201144	9.10668	0.130672	1	0.66284	2	568.312	475.16	112.314	2	23.2745	11.142	147.57	10.8944	23.5338
93	47	BD21	normal	1	2	70	10	0.78	0.52	4101702	NA	NA	NA	9.81262	8.81262	0.0037212	14.3225	0.245135	3	0.712121	4	332.607	268.747	99.9897	4	16.1384	5.93325	192.237	10.2052	20.8213
94	122	BD21	drought	1	2	71	10	0.77	0.56	2800446	NA	NA	NA	8.67622	7.44728	NA	NA	NA	5	0.691573	2	410.95	346.32	119.88	2	30.7025	4.95201	63.881	31.1977	29.7825
95	159	BD3-1	drought	1	2	72	10	0.77	0.55	3765794	NA	NA	NA	8.39301	9.34739	0.00113221	6.76134	0.0713939	3	0.721195	5	379.505	299.109	118.059	5	26.3226	10.1427	86.4541	3.62238	34.725
96	222	BD3-1	normal	1	2	73	10	0.8	0.58	2855583	NA	NA	NA	10.9027	12.9027	0.00401836	13.4973	0.263831	3	0.706145	1	448.633	449.108	105.466	1	16.8633	5.53719	332.232	7.80241	23.714
97	120	BD3-1	normal	2	2	74	10	0.8	0.56	2816528	NA	NA	14.9192	12.9192	13.9192	0.0022961	11.7265	0.14883	4	0.696937	5	687.638	400.356	116.384	5	10.6256	6.0373	64.2368	0	24.0993
98	146	BD21	drought	2	2	75	10	0.77	0.54	2421854	NA	NA	11.591	9.54165	8.49229	0.00218767	10.7963	0.142554	5	0.690909	5	380.718	242.346	99.327	5	22.2173	5.79581	140.065	5.07133	21.9212
99	191	BD21	drought	4	2	76	10	0.78	0.57	2748427	11.37	9.32812	10.2862	11.2444	9.2025	0.00125191	7.11518	0.0808164	4	0.683457	5	494.752	383.834	109.988	5	33.5674	8.45222	40.0877	5.31282	26.7111
100	178	BD21	normal	2	2	77	10	0.79	0.55	2421741	NA	NA	10.4486	13.4486	13.4486	0.00234022	12.3568	0.152689	5	0.692648	3	488.032	428.196	107.556	3	14.8891	4.39352	64.9264	11.9601	17.6526
101	35	BD21	normal	3	2	78	10	0.77	0.47	3054368	NA	12.8475	13.8475	14.8475	17.8475	0.00204153	8.71857	0.132194	2	0.654182	4	624.145	452.417	119.877	4	18.0371	4.98393	82.5908	4.27194	21.5776
102	177	BD3-1	drought	3	2	79	10	0.76	0.52	3444462	NA	12.0201	12.1054	11.1907	9.27604	0.00164016	8.83217	0.105903	2	0.725621	2	461.986	368.12	132.826	2	50.5105	16.3416	173.32	13.1228	33.475
103	197	BD3-1	normal	3	2	80	10	0.77	0.51	2144368	NA	12.1031	10.1031	12.1031	17.1031	0.00194931	7.4843	0.124427	2	0.701178	3	540.521	371.435	113.134	3	16.1096	9.76337	246.037	5.85802	16.6117
104	208	BD21	drought	3	2	81	10	0.78	0.56	2927818	NA	11.6657	8.44803	8.23031	9.0126	0.00097129	6.55089	0.0619567	1	0.691071	2	478.998	471.148	138.375	2	30.9501	13.3704	84.1842	6.19002	32.3088
105	165	BD3-1	drought	2	2	82	11	0.79	0.52	4104365	NA	NA	11.7243	10.6226	9.52083	0.00140304	8.2024	0.0893725	4	0.704216	4	386.981	467.461	128.51	4	26.3436	12.1038	313.75	3.32262	28.3823
106	87	BD21	normal	4	2	83	11	0.78	0.57	3306401	13.9743	10.9743	9.97435	13.9743	18.9743	0.00196566	9.59591	0.127679	5	0.695392	5	652.458	376.808	115.927	5	13.2821	3.86387	320.218	19.8023	25.2876
107	111	BD3-1	drought	4	2	84	11	0.78	0.56	2925658	14.6419	11.3831	12.1242	12.8653	11.6064	0.00190016	9.32125	0.123768	1	0.689466	3	480.215	406.895	123.98	3	47.1082	15.1332	244.084	5.12577	29.3254
108	180	BD3-1	normal	4	2	85	11	0.79	0.57	3354920	13.7391	13.7391	14.7391	16.7391	21.7391	0.00194362	8.41148	0.126616	5	0.76452	4	521.181	407.756	108.314	4	10.9172	5.93325	94.4573	2.61063	17.8371
109	72	BD21	drought	1	2	86	11	0.79	0.56	3795062	NA	NA	NA	8.17665	8.08614	0.00121268	7.59219	0.0766019	2	0.732387	1	264.006	250.11	129.189	1	50.3381	15.6048	320.15	0.755072	26.4909
110	164	BD3-1	normal	1	2	87	11	0.78	0.56	3519504	NA	NA	NA	11.3567	14.3567	0.00252647	11.0334	0.165436	3	0.716942	2	544.92	446.974	129.295	2	16.5892	4.70441	303.558	0.247601	29.6266
111	79	BD3-1	drought	1	2	88	11	0.81	0.6	4062617	NA	NA	NA	9.14939	7.98406	0.00102048	5.01564	0.0634291	2	0.733277	3	362.953	277.124	126.614	3	56.6275	20.7472	632.666	7.32253	36.7088
112	68	BD3-1	normal	2	2	89	11	0.81	0.57	3295346	NA	NA	12.1931	18.1931	19.1931	0.0023262	10.4236	0.150164	4	0.708969	2	493.884	417.063	109.96	2	13.618	5.44721	239.182	9.65643	31.5949
113	152	BD21	drought	2	2	90	11	0.79	0.54	4644563	NA	NA	10.5719	10.4739	9.37593	0.00168695	11.2076	0.107585	4	0.687213	2	436.468	357.22	108.951	2	27.4837	5.44721	115.877	7.92322	30.7589
114	155	BD3-1	drought	2	2	91	11	0.78	0.54	4514140	NA	NA	10.2005	11.1362	9.07187	0.000630966	3.59783	0.0397072	3	0.698749	1	530.951	428.805	115.294	1	49.8347	15.3531	427.874	0	31.0319
115	167	BD21	normal	2	2	92	11	0.76	0.51	2834989	NA	NA	11.1931	12.1931	13.1931	0.00305677	13.0666	0.200705	4	0.698281	4	466.807	292.411	127.122	4	21.1224	3.32262	91.6093	17.0877	16.2988
116	16	BD21	drought	3	2	93	11	0.77	0.55	4080002	NA	10.2648	8.20052	8.1362	9.07187	0.00113395	6.54253	0.0726606	1	0.716918	2	347.154	232.886	144.259	2	28.2265	12.38	53.9769	0	25.4232
117	25	BD3-1	normal	3	2	94	11	0.79	0.52	5334457	NA	12.8659	12.8659	11.8659	17.8659	0.0024261	8.64079	0.158137	2	0.708082	4	581.34	413.31	130.206	4	16.8504	10.4425	220.242	4.7466	29.198
118	218	BD21	normal	3	2	95	11	0.78	0.57	4018599	NA	9.15821	13.1582	15.1582	17.1582	0.00248266	11.6023	0.161761	2	0.690222	3	429.96	382.932	99.6547	3	17.0859	7.81069	103.492	0	24.3424
119	221	BD3-1	drought	3	2	96	11	0.8	0.58	5355207	NA	11.5096	9.29565	11.0817	10.8677	0.00105339	6.90262	0.067335	1	0.696932	2	396.064	288.87	105.925	2	44.3205	13.1228	39.6161	0	22.8363
120	61	BD3-1	drought	4	3	1	11	0.78	0.56	4158562	7.25097	13.2353	13.2196	NA	NA	0.000726081	3.28757	0.0465047	1	0.693489	2	422.645	345.204	132.322	2	61.405	15.5988	271.866	35.6545	32.6052
121	92	BD3-1	normal	4	3	2	11	0.76	0.52	3429309	NA	13.3218	15.3218	17.3218	15.3218	0.00431635	12.4045	0.291368	1	0.668486	1	593.278	504.613	109.024	1	24.1623	10.0676	527.04	0	24.2321
122	185	BD21	drought	4	3	3	11	0.76	0.52	3815445	11.6862	16.5434	15.4005	15.2576	12.1147	0.00177868	8.97508	0.114782	5	0.684126	3	447.828	373.335	113.754	3	20.9912	7.07844	92.2638	17.5741	22.1372
123	189	BD21	normal	4	3	4	11	0.75	0.53	4098726	11.138	12.138	14.138	21.138	19.138	0.00215193	12.745	0.140904	2	0.694689	4	629.929	570.543	124.656	4	20.173	6.40791	189.389	14.7144	18.1394
124	20	BD3-1	drought	1	3	5	12	0.79	0.56	4382746	NA	NA	NA	8.82572	7.8699	0.00135708	9.39175	0.086743	5	0.726122	1	272.237	167.279	121.055	1	57.3855	20.8903	387.603	0	38.1225
125	123	BD3-1	normal	1	3	6	12	0.79	0.53	3634355	NA	NA	NA	8.22988	9.22988	0.00102312	5.92834	0.0644205	3	0.687399	5	624.556	405.125	124.303	5	24.8737	4.58835	237.145	0	30.0381
126	166	BD21	normal	1	3	7	12	0.74	0.49	3947141	NA	NA	NA	12.9762	13.9762	0.00251918	11.7479	0.164739	4	0.705662	3	446.711	388.488	97.7955	3	12.6924	6.34619	0.244084	5.12577	21.6511
127	235	BD21	drought	1	3	8	12	0.76	0.5	2607928	NA	NA	NA	7.21711	9.10041	0.00139536	9.29521	0.0882896	5	0.712471	5	297.013	245.673	111.815	5	29.945	9.90117	26.5641	3.38089	19.8259
128	17	BD3-1	drought	2	3	9	12	0.76	0.54	4118562	NA	NA	10.2387	8.27163	6.30458	0.00105103	6.9956	0.0671516	NA	NA	NA	NA	NA	NA	NA	NA	NA	NA	NA	NA
129	107	BD21	drought	2	3	10	12	0.77	0.5	3958424	NA	NA	9.06722	9.05528	8.04333	0.0012944	8.83936	0.0832671	5	0.723196	4	299.057	208.877	127.122	4	49.6019	12.3412	151.416	28.7169	43.9982
130	142	BD21	normal	2	3	11	12	0.75	0.52	4606838	NA	NA	11.467	11.467	12.467	0.00447475	15.0662	0.301494	5	0.705882	3	498.083	328.305	130.952	3	17.0859	7.32253	331.466	9.03111	21.2
131	153	BD3-1	normal	2	3	12	12	0.76	0.53	3881858	NA	NA	13.3383	19.3383	20.3383	0.00128718	6.63762	0.0812914	5	0.706706	5	618.49	419.258	127.349	5	10.3842	4.58835	159.868	0	28.2127
132	41	BD3-1	drought	3	3	13	12	0.77	0.54	5083185	NA	11.2986	10.3053	10.3121	8.31885	0.000943333	5.83485	0.0603023	5	0.70958	1	465.097	372.253	114.447	1	77.0173	24.9174	401.195	2.01352	39.7924
133	148	BD21	normal	3	3	14	12	0.76	0.51	4886355	NA	12.1766	21.1766	12.1766	13.1766	0.0019925	9.48029	0.128921	2	0.719388	3	423.259	280.804	123.36	3	15.3773	6.34619	199.173	20.9912	24.214
134	40	BD21	drought	4	3	15	12	0.76	0.52	3202370	8.01292	9.04961	10.0863	9.123	8.15969	0.0011972	7.30713	0.0772843	5	0.713346	2	483.251	388.581	123.411	2	27.4837	9.65643	522.933	12.6276	35.8096
135	125	BD3-1	normal	4	3	16	12	0.78	0.54	3520995	12.956	14.956	15.956	18.956	18.956	0.00125331	5.18954	0.0806264	4	0.688993	5	532.359	315.116	113.947	5	14.731	3.62238	292.688	8.69371	22.9293
136	216	BD21	normal	4	3	17	12	0.78	0.52	4070473	11.9376	13.9376	15.9376	17.9376	20.9376	0.00176468	8.93192	0.114352	1	0.684236	2	526.845	394.499	112.986	2	28.4741	8.41842	12.38	10.3992	21.7891
137	14	BD3-1	normal	1	3	18	12	0.78	0.5	5721989	NA	NA	NA	7.12144	11.1214	0.00370011	12.7501	0.244055	NA	NA	NA	NA	NA	NA	NA	NA	NA	NA	NA	NA
138	27	BD21	drought	1	3	19	12	0.75	0.48	6728945	NA	NA	NA	9.58211	6.50656	0.0018946	10.1185	0.124172	2	0.701597	5	442.588	324.376	131.614	5	25.5981	7.96923	100.944	11.5916	24.3132
139	33	BD3-1	drought	1	3	20	12	0.75	0.48	3187447	NA	NA	NA	11.7035	8.54937	0.000829333	3.87242	0.0522389	3	0.719476	3	582.958	440.437	121.036	3	74.2016	18.5504	277.768	17.0859	38.8873
140	229	BD21	normal	1	3	21	12	0.75	0.51	5320756	NA	NA	NA	9.28504	14.285	0.00342616	13.9273	0.225428	4	0.711851	1	447.457	343.397	121.564	1	19.3802	5.03381	282.397	12.8362	25.5991
141	98	BD21	drought	2	3	22	12	0.78	0.48	4374535	NA	NA	3.48619	7.36575	9.24531	0.0011787	8.36737	0.0753664	3	0.689884	3	469.047	342.824	122.12	3	64.1941	12.2042	271.91	12.9365	30.763
142	48	BD21	normal	2	3	23	13	0.76	0.52	6145749	NA	NA	11.9027	10.9027	12.9027	0.00178418	9.83254	0.114046	4	0.707046	5	538.424	322.819	131.157	5	8.69371	4.10536	74.3795	0	23.3418
143	80	BD3-1	drought	2	3	24	13	0.77	0.52	1119017	NA	NA	12.7052	10.5548	9.40447	0.0011238	7.18593	0.071597	2	0.713752	3	463.463	425.222	115.458	3	41.2502	16.1096	226.998	0	29.3202
144	176	BD3-1	normal	2	3	25	13	0.76	0.52	4172900	NA	NA	13.3402	13.3402	14.3402	0.00198502	10.4757	0.127979	4	0.700549	3	555.039	374.127	110.81	3	11.2279	6.59027	136.687	5.12577	22.7835
145	85	BD21	drought	3	3	26	13	0.76	0.5	4378174	NA	292.134	5.90516	9.67622	NA	0.00229956	11.1045	0.151128	NA	NA	NA	NA	NA	NA	NA	NA	NA	NA	NA	NA
146	112	BD3-1	normal	3	3	27	13	0.74	0.5	4112721	NA	12.8291	10.8291	13.8291	16.8291	0.000705201	4.18463	0.0445889	1	0.703488	5	567.539	320.015	118.516	5	14.248	7.48625	493.126	12.3161	30.679
147	224	BD3-1	drought	3	3	28	13	0.77	0.54	4851311	NA	9.20573	12.2387	11.2716	9.30458	0.000777239	5.59586	0.0494754	1	0.69075	4	496.886	372.169	116.948	4	37.2608	9.49319	89.236	2.3733	22.0101
148	226	BD21	normal	3	3	29	13	0.78	0.53	4351357	NA	10.8291	9.82913	12.8291	12.8291	0.00164164	8.81491	0.10595	1	0.68705	3	462.346	338.877	109.416	3	13.9128	6.59027	73.2253	0	18.2497
149	110	BD3-1	drought	4	3	30	13	0.8	0.51	5241014	11.9721	8.98633	8.00057	11.0148	9.02906	0.000742399	3.84763	0.0476623	1	0.701082	1	333.388	288.078	125.461	1	35.7401	7.80241	427.874	0.251691	22.1438
150	130	BD21	drought	4	3	31	13	0.76	0.49	4334922	8.92777	10.826	10.7243	11.6226	10.5208	0.00131605	7.58554	0.085117	4	0.687303	3	410.974	328.076	106.317	3	22.4557	8.54295	227.486	1.22042	23.7104
151	151	BD21	normal	4	3	32	13	0.74	0.48	3987883	8.15634	NA	14.1563	19.1563	13.1563	0.00233638	13.7695	0.153265	5	0.734405	3	422.142	308.561	135.91	3	9.76337	4.39352	2.19676	7.32253	25.5221
152	143	BD21	normal	1	3	33	13	0.75	0.52	2233881	NA	NA	NA	11.1766	11.1766	0.00232075	12.2371	0.149935	3	0.704792	1	512.136	422.066	124.444	1	15.8565	3.27198	391.127	0	26.8907
153	173	BD3-1	normal	1	3	34	13	0.76	0.48	4742170	NA	NA	NA	11.5203	11.5203	0.00355084	14.4209	0.235332	3	0.708652	1	576.814	586.85	126.478	1	13.5913	4.78212	363.441	2.01352	29.9426
154	227	BD3-1	drought	1	3	35	13	0.79	0.55	5998238	NA	NA	NA	8.58211	7.50656	0.00117532	7.07275	0.0741761	5	0.709951	1	441.577	342.973	112.583	1	32.4681	6.29226	306.559	5.2855	39.4141
155	237	BD21	drought	1	3	36	13	0.76	0.53	5449015	NA	NA	NA	4.31123	7.04114	0.00138994	8.25413	0.0890108	5	0.685171	3	453.412	449.486	119.951	3	45.8878	10.7397	128.388	7.56661	25.6177
156	23	BD3-1	normal	2	3	37	13	0.75	0.51	4146535	NA	NA	12.1214	9.12144	12.1214	0.00218404	9.73899	0.141082	2	0.711078	2	459.859	353.636	118.703	2	13.3704	6.68522	22.7793	4.95201	23.9308
157	59	BD21	normal	2	3	38	13	0.75	0.48	4276221	NA	NA	13.8843	11.8843	12.8843	0.00132957	8.98566	0.0850423	2	0.68121	1	476.857	395.975	116.819	1	19.8836	6.04057	307.566	0.503381	19.9977
158	228	BD21	drought	2	3	39	13	0.75	0.49	5408226	NA	NA	7.61949	9.44667	9.27385	0.00174535	9.98219	0.11225	4	0.705259	1	556.823	415.196	115.125	1	42.0323	15.3531	677.551	15.6048	21.0824
159	236	BD3-1	drought	2	3	40	13	0.76	0.5	4765773	NA	NA	10.0575	9.82486	8.59218	0.00155112	8.4557	0.0995067	4	0.709081	3	519.302	450.374	116.078	3	57.8479	16.5977	257.265	1.46451	35.5887
160	12	BD21	drought	1	3	41	13	0.78	0.5	3222805	NA	NA	NA	5.98756	5.92698	0.00132285	7.94997	0.0843449	2	0.707729	1	396.89	350.516	122.919	1	32.4681	18.3734	351.36	0	27.3035
161	162	BD3-1	normal	3	3	42	13	0.77	0.46	5545087	NA	10.2832	14.2832	14.2832	18.2832	0.00171744	9.0055	0.110517	1	0.694957	3	501.434	411.544	111.895	3	12.4483	8.54295	7.56661	10.9838	21.0972
162	140	BD21	normal	3	3	43	14	0.73	0.46	6751506	NA	NA	NA	NA	NA	0.00390987	9.31994	0.261425	NA	NA	NA	NA	NA	NA	NA	NA	NA	NA	NA	NA
163	144	BD3-1	drought	3	3	44	14	0.75	0.47	4435513	NA	10.5138	10.4195	6.32529	9.23104	0.00111283	6.86344	0.07108	5	0.722281	5	560.261	292.312	129.329	5	45.8835	12.5576	227.485	2.41492	39.8484
164	66	BD21	normal	2	3	45	14	0.74	0.49	5883563	NA	NA	11.0111	18.0111	21.0111	0.00401588	16.0051	0.266475	4	0.690899	4	542.005	423.565	117.873	4	16.6131	4.27194	246.348	2.84796	21.5837
165	2	BD3-1	normal	4	3	46	14	0.76	0.46	4927630	13.2115	15.2115	16.2115	22.2115	22.2115	0.00283712	12.1925	0.185706	1	0.695679	1	627.381	606.643	123.597	1	13.5913	7.80241	421.33	5.78888	25.2842
166	11	BD21	drought	4	3	47	14	0.76	0.52	5777404	10.4517	10.4547	10.4577	12.4607	10.4637	0.000869392	6.22063	0.0558565	4	0.721464	2	301.434	246.958	128.455	2	24.7601	8.17082	20.7985	1.98081	24.5195
167	46	BD3-1	drought	4	3	48	14	0.76	0.51	6340475	13.5333	11.5813	12.6292	NA	NA	0.000935308	5.57964	0.0600538	1	0.713556	2	337.585	242.402	114.836	2	66.357	18.8177	53.4817	6.68522	34.1623
168	129	BD3-1	normal	1	3	49	14	0.76	0.54	3962379	NA	NA	NA	9.64902	11.649	0.00392487	14.1736	0.258813	2	0.712537	1	500.376	400.362	133.256	1	15.6048	8.55748	645.335	0.755072	23.5854
169	195	BD3-1	drought	1	3	50	14	0.77	0.53	3757328	NA	NA	NA	9.55485	8.40447	0.00129173	8.13934	0.0819313	4	0.709988	2	385.431	329.337	116.853	5	27.0572	8.85049	162.849	6.06891	28.658
170	135	BD21	drought	1	3	51	14	0.75	0.52	3258825	NA	NA	NA	8.16259	7.89624	0.00179868	10.989	0.114977	5	0.732298	5	389.21	185.862	123.847	5	26.5641	5.07133	201.404	2.8979	37.0274
171	209	BD21	normal	1	3	52	14	0.76	0.54	2383318	NA	NA	NA	17.2832	13.2832	0.00269544	13.1689	0.173493	4	0.700678	1	466.273	312.461	103.771	1	16.3599	5.2855	252.697	2.26522	26.08
172	89	BD3-1	normal	2	3	53	14	0.77	0.53	2058845	NA	NA	16.3916	11.3916	15.3916	0.00235248	11.7516	0.152199	2	0.705436	2	469.429	455.653	114.163	2	16.094	9.65643	201.547	4.95201	22.3337
173	157	BD21	drought	2	3	54	14	0.77	0.51	3419696	NA	NA	8.61009	10.6094	8.60865	0.00149862	10.3662	0.0958628	4	0.684654	5	561.474	331.537	123.39	5	41.0536	8.21072	184.017	24.8737	33.2012
174	186	BD21	normal	1	3	55	14	0.75	0.5	3397658	NA	NA	NA	15.0847	17.0847	0.00299866	14.1783	0.198778	5	0.715378	1	462.745	446.761	115.294	1	12.0811	8.80917	475.192	4.78212	23.7466
175	199	BD3-1	drought	2	3	56	14	0.75	0.51	3147358	NA	NA	11.7052	8.55485	9.40447	0.00143572	7.93115	0.0909545	2	0.736123	5	551.769	308.964	138.619	5	29.462	13.0406	127.025	2.8979	30.1528
176	105	BD21	normal	2	3	57	14	0.74	0.52	3639063	NA	NA	13.285	11.285	14.285	0.0055718	14.8852	0.381193	3	0.709677	4	441.355	337.408	136.989	4	16.8504	8.7812	188.915	9.73052	28.2818
177	64	BD21	drought	2	3	58	14	0.76	0.5	3897999	NA	NA	9.74338	11.6903	10.6372	0.00130936	9.51273	0.0841616	2	0.690909	2	453.48	344.658	135.012	2	48.2821	13.3704	149.056	7.42802	37.6353
178	13	BD3-1	drought	3	3	59	14	0.76	0.54	3431740	NA	10.3281	9.28625	9.24437	9.2025	0.00100108	6.04189	0.0638934	5	0.706888	4	494.572	403.58	118.027	4	54.1112	14.7144	215.97	4.7466	32.6116
179	145	BD3-1	normal	3	3	60	14	0.77	0.55	4166268	NA	11.774	10.774	10.774	13.774	0.000676042	2.11547	0.0432622	2	0.711156	1	567.406	516.876	127.833	1	19.3802	8.80917	376.026	0.755072	29.5176
180	181	BD3-1	normal	1	3	61	14	0.76	0.54	3448943	NA	NA	NA	16.5387	17.5387	0.00205388	10.3172	0.132277	1	0.714187	1	495.672	416.17	118.175	1	13.5913	9.56424	346.83	0.755072	24.2162
181	116	BD21	drought	3	3	62	14	0.77	0.53	3199972	NA	11.6066	9.48619	10.3658	9.24531	0.0011098	6.5515	0.0712125	5	0.699951	2	473.682	498.141	126.605	2	45.0633	10.1516	102.011	16.8368	36.8979
182	154	BD21	drought	1	3	63	15	0.76	0.53	4551494	NA	NA	NA	8.89258	9.70854	0.00148836	9.93183	0.0951653	3	0.709048	4	495.729	334.425	133.443	4	27.0556	8.06921	204.578	0	32.9467
183	82	BD3-1	normal	4	3	65	15	0.77	0.54	3092719	13.1747	12.1747	14.1747	NA	NA	0.00135565	7.29238	0.0871774	1	0.678045	2	472.619	430.4	98.695	2	22.5317	13.618	258.495	6.19002	17.2216
184	126	BD3-1	drought	4	3	66	15	0.79	0.52	2880285	-1.59612	12.1974	11.9909	12.7844	10.5779	0.000596282	4.58754	0.0378233	1	0.682607	4	502.671	425.079	132.826	4	35.5995	10.2052	149.992	6.17058	23.5893
185	53	BD3-1	drought	1	3	67	15	0.78	0.54	3128928	NA	NA	NA	10.5953	7.41874	0.00148773	9.38159	0.0949288	3	0.717724	1	418.058	345.987	122.75	1	48.828	13.843	460.594	0	33.3765
186	19	BD3-1	drought	2	3	68	15	0.76	0.52	2866365	NA	NA	10.591	8.54165	7.49229	0.000861005	5.13627	0.0546449	3	0.719645	1	455.689	344.664	136.814	1	38.7603	8.80917	416.296	9.06086	28.9799
187	187	BD21	normal	2	3	69	15	0.75	0.54	3976832	NA	NA	12.467	12.467	14.467	0.00116873	6.77823	0.0742782	4	0.693506	4	444.826	398.199	116.948	4	14.2398	4.27194	20.4104	1.89864	18.9131
188	108	BD3-1	drought	3	3	70	15	0.79	0.53	3850573	NA	10.4801	9.31473	10.1494	9.98406	0.00109407	7.10176	0.0703527	2	0.708929	3	424.376	366.486	124.29	3	74.2016	24.1643	281.673	23.188	36.6173
189	211	BD3-1	normal	3	3	71	15	0.77	0.55	2684813	NA	11.1196	13.1196	16.1196	15.1196	0.0013382	8.05136	0.0866646	5	0.695929	2	412.013	416.089	107.102	5	20.1434	6.86707	136.426	0	29.3427
190	86	BD3-1	normal	4	3	72	15	0.77	0.56	3130516	12.2464	11.2464	14.2464	NA	NA	0.00181046	7.82605	0.117406	1	0.664654	2	523.655	492.757	104.748	2	14.6084	5.19961	134.695	4.95201	18.9407
191	118	BD3-1	drought	1	3	73	15	0.78	0.57	3278451	NA	NA	NA	9.60937	6.60865	0.000873558	5.08609	0.0549524	3	0.705688	1	525.071	400.797	131.731	1	56.127	13.0879	510.932	0	31.1857
192	172	BD3-1	normal	1	3	74	15	0.78	0.54	4099823	NA	NA	NA	20.6839	13.6839	0.00388557	14.5898	0.259111	3	0.726232	4	397.393	440.74	125.581	4	12.8158	4.03461	164.707	7.35722	26.9824
193	44	BD3-1	drought	2	3	75	15	0.77	0.56	2829917	NA	NA	9.591	7.54165	7.49229	0.000814535	4.30113	0.0514863	5	0.716224	4	402.021	378.59	123.422	4	60.0444	15.9011	182.744	15.1891	30.8643
194	149	BD3-1	normal	2	3	76	15	0.78	0.56	3641402	NA	NA	12.8494	11.8494	12.8494	0.00277966	10.4425	0.180437	NA	NA	NA	NA	NA	NA	NA	NA	NA	NA	NA	NA
195	31	BD3-1	normal	3	3	77	15	0.81	0.61	3279633	NA	10.8843	13.8843	15.8843	13.8843	0.00236759	10.2071	0.154648	5	0.70437	4	503.828	296.759	126.351	4	24.9196	8.30654	302.358	6.64523	26.9465
196	39	BD3-1	drought	3	3	78	15	0.8	0.55	3655639	NA	11.5138	10.4195	10.3253	NA	0.00113097	7.68485	0.072457	1	0.703726	4	513.083	406.427	136.372	4	55.5352	22.7837	190.339	5.22126	38.8455
197	90	BD3-1	drought	4	3	79	15	0.77	0.54	3392463	14.4039	8.19739	NA	NA	NA	0.000724454	5.82888	0.0458861	1	0.686951	1	453.337	401.68	119.53	1	40.5222	14.5981	316.627	3.27198	23.2611
198	183	BD3-1	normal	4	3	80	15	0.76	0.52	2770124	14.41	19.41	20.41	NA	NA	0.00146389	8.51674	0.0952088	2	0.710518	5	747.081	471.845	126.131	5	21.2513	10.1427	133.304	4.58835	26.3468
199	223	BD3-1	normal	1	3	81	15	0.78	0.56	3113777	NA	NA	NA	10.2115	14.2115	0.00428216	11.3307	0.286141	2	0.704615	4	529.279	345.215	128.047	4	17.5624	8.06921	270.081	0.47466	21.4167
200	232	BD3-1	normal	2	3	82	16	0.78	0.51	3949077	NA	NA	10.7207	11.7207	13.7207	0.00268243	8.85648	0.173772	4	0.686334	2	496.01	453.178	120.552	2	15.5988	6.43762	458.556	6.19002	21.2208
201	101	BD3-1	drought	2	3	83	16	0.79	0.57	4550224	NA	NA	10.1433	10.933	9.72281	0.00105376	6.90417	0.066663	5	0.718493	4	458.709	451.064	114.481	4	84.7267	26.8183	72.6229	7.35722	29.1201
202	73	BD3-1	drought	3	3	84	16	0.78	0.57	3777545	NA	9.85559	11.7052	11.5548	NA	0.000914337	4.07852	0.0589032	5	0.691771	2	482.188	411.42	126.269	2	43.5777	11.142	144.104	0	31.1374
203	179	BD3-1	normal	3	3	85	16	0.77	0.56	4854896	NA	13.285	12.285	13.285	14.285	0.0031851	11.7537	0.210105	5	0.71068	2	418.392	348.682	114.331	2	13.1228	5.94242	14.3608	6.43762	20.9777
204	169	BD3-1	drought	4	3	86	16	0.78	0.57	3884051	11.6897	11.6404	8.591	11.5416	11.4923	0.000913044	5.278	0.0584641	1	0.703959	4	465.65	334.001	129.589	4	67.1643	36.0741	47.466	3.08529	31.1738
205	9	BD21	normal	1	3	87	16	0.76	0.55	4757208	NA	NA	NA	10.6306	13.6306	0.00291253	14.7155	0.189655	4	0.694954	5	459.571	357.675	132.527	5	15.697	7.48625	302.831	7.96923	25.8514
206	141	BD3-1	normal	3	3	88	16	0.78	0.57	4238456	NA	11.3218	13.3218	13.3218	13.3218	0.00179584	7.5035	0.115621	2	0.713032	2	471.555	453.238	111.978	2	14.3608	5.94242	206.004	1.4856	24.9606
207	67	BD21	normal	4	3	89	16	0.77	0.55	3675328	10.1031	15.1031	18.1031	NA	NA	0.00196108	10.3516	0.12759	5	0.699858	1	586.222	623.186	133.256	1	17.115	7.29903	343.306	13.5913	22.3096
208	234	BD3-1	normal	4	3	90	16	0.79	0.56	4088622	10.4835	13.4835	15.4835	16.4835	21.4835	0.00221741	10.5437	0.145022	4	0.695613	1	529.775	549.147	100.721	1	26.9309	10.8227	366.461	11.3261	28.3547
209	139	BD3-1	drought	4	3	91	16	0.76	0.54	4692657	10.2883	10.2016	12.1148	12.028	11.9412	0.00138977	7.66889	0.0896062	1	0.693029	2	451.353	345.045	113.659	2	45.8061	17.8272	100.526	0	40.1196
210	60	BD3-1	drought	4	3	92	16	0.76	0.53	3064154	10.6081	9.5138	10.4195	NA	NA	0.000619983	3.21757	0.0395411	5	0.695062	2	485.378	448.355	112.314	2	66.8522	25.2553	205.013	4.95201	40.9412
211	42	BD21	drought	3	3	93	16	0.77	0.56	4079305	NA	8.79231	9.61949	9.44667	NA	0.00205276	11.5541	0.133891	2	0.730378	2	384.368	244.697	147.286	2	29.7121	10.8944	143.608	19.0653	42.1105
212	109	BD21	drought	1	3	94	16	0.8	0.55	3437025	NA	NA	NA	9.36575	6.24531	0.00140882	9.96164	0.0883755	2	0.687553	5	396.489	256.662	133.746	5	43.2271	13.0406	229.9	0	27.5978
213	52	BD3-1	normal	4	3	95	16	0.78	0.58	5547607	13.9946	10.9946	13.9946	NA	NA	0.0019986	9.0255	0.130141	1	0.698371	1	534.479	445.879	124.444	1	18.3734	10.571	350.857	2.7686	29.7683
214	69	BD21	drought	3	3	96	2	0.77	0.57	6311228	NA	7.85976	11.8291	10.7985	9.76781	0.00184346	9.64352	0.118482	1	0.685111	5	560.261	286.435	128.872	5	26.3226	13.2821	164.697	0	42.2819

## Sheet: SupplDataset_3
Supplementary Data Set 3. Gene module membership
	bd21cmembership(moderate)	bd21cmembership(constraint)	bd21dmembership(moderate)	bd21dmembership(constraint)	bd31cmembership(moderate)	bd31cmembership(constraint)	bd31dmembership(moderate)	bd31dmembership(constraint)
Bradi0012s00201.1	0	0	0	0	0	0	0	0
Bradi0014s00100.1	0	0	0	0	0	0	0	0
Bradi1g00200.1	0	0	0	0	0	0	0	0
Bradi1g00219.2	2	3	6	4	0	0	0	0
Bradi1g00222.2	0	0	0	0	0	0	0	0
Bradi1g00234.1	0	0	0	0	0	0	0	0
Bradi1g00247.3	0	0	0	0	0	0	0	0
Bradi1g00260.2	0	0	0	0	0	0	0	0
Bradi1g00267.1	0	0	0	0	0	0	0	0
Bradi1g00282.1	0	0	0	0	0	0	0	0
Bradi1g00330.2	0	0	0	0	0	0	0	0
Bradi1g00332.1	0	0	0	0	0	0	0	0
Bradi1g00341.1	0	0	0	0	0	0	0	0
Bradi1g00347.1	0	0	0	0	0	0	0	0
Bradi1g00362.1	2	0	0	0	0	0	0	0
Bradi1g00365.1	0	0	0	0	0	0	0	0
Bradi1g00370.1	0	0	0	0	0	0	0	0
Bradi1g00382.1	0	0	2	0	0	0	2	2
Bradi1g00383.1	0	0	0	0	0	0	0	0
Bradi1g00387.1	0	0	0	0	0	0	0	0
Bradi1g00410.1	0	0	0	0	0	0	0	0
Bradi1g00417.1	0	0	0	0	0	0	0	0
Bradi1g00427.2	0	0	0	0	0	0	0	0
Bradi1g00450.3	0	0	0	0	0	0	0	0
Bradi1g00460.1	0	0	0	0	0	0	0	0
Bradi1g00482.1	0	0	0	0	0	0	0	0
Bradi1g00485.4	0	0	0	0	0	0	0	0
Bradi1g00491.3	0	0	0	0	0	0	0	0
Bradi1g00530.1	0	0	0	0	0	0	15	0
Bradi1g00540.1	0	0	0	0	0	0	0	0
Bradi1g00560.6	5	0	4	6	0	0	0	0
Bradi1g00567.3	0	0	0	0	0	0	0	0
Bradi1g00580.3	0	0	0	0	0	0	1	0
Bradi1g00587.6	0	0	0	0	0	0	0	0
Bradi1g00642.3	0	0	0	0	0	0	0	0
Bradi1g00666.2	0	0	0	0	0	0	0	0
Bradi1g00678.1	0	0	0	0	0	0	0	0
Bradi1g00700.8	1	1	1	1	1	1	1	1
Bradi1g00710.1	0	0	4	6	0	0	0	0
Bradi1g00720.2	17	0	0	0	0	0	0	0
Bradi1g00740.1	0	0	0	0	0	0	2	0
Bradi1g00760.1	6	0	0	0	0	0	0	0
Bradi1g00780.2	0	0	0	0	0	0	0	0
Bradi1g00785.1	0	0	0	0	0	0	0	0
Bradi1g00790.2	0	0	0	0	0	0	0	0
Bradi1g00840.1	0	0	0	0	0	0	0	0
Bradi1g00880.1	0	0	0	0	0	0	0	0
Bradi1g00900.7	0	0	0	0	0	0	0	0
Bradi1g00910.3	11	4	5	3	1	1	4	5
Bradi1g00920.1	0	0	0	0	0	0	0	0
Bradi1g00931.1	0	0	0	0	0	0	0	0
Bradi1g00950.1	0	0	0	0	0	0	0	0
Bradi1g00960.3	0	0	0	0	0	0	0	0
Bradi1g00970.1	2	0	0	0	2	2	5	19
Bradi1g00980.3	3	2	7	11	6	5	9	12
Bradi1g01007.1	0	0	0	0	0	0	0	0
Bradi1g01021.1	0	0	0	0	7	6	15	15
Bradi1g01040.2	0	0	0	0	0	0	0	0
Bradi1g01058.4	0	0	0	0	0	0	0	0
Bradi1g01070.1	0	0	0	0	0	0	0	0
Bradi1g01090.1	8	12	0	0	0	0	0	0
Bradi1g01100.1	0	0	0	0	0	0	0	0
Bradi1g01110.1	0	0	0	0	0	0	0	0
Bradi1g01120.1	0	0	0	0	1	1	1	1
Bradi1g01140.1	0	0	0	0	0	0	0	0
Bradi1g01190.1	0	0	0	0	0	0	0	0
Bradi1g01200.1	0	0	0	0	0	0	0	0
Bradi1g01210.2	0	0	0	0	0	0	0	0
Bradi1g01220.3	0	0	0	0	0	0	0	0
Bradi1g01240.3	0	0	0	0	0	0	0	0
Bradi1g01270.3	5	0	4	0	0	0	0	0
Bradi1g01280.1	0	0	0	0	0	0	0	0
Bradi1g01300.1	0	0	0	0	0	0	0	0
Bradi1g01310.1	0	0	7	11	0	0	0	0
Bradi1g01320.1	0	0	0	0	0	0	0	0
Bradi1g01330.3	0	0	1	1	1	1	1	1
Bradi1g01332.1	0	0	0	0	0	0	0	0
Bradi1g01336.1	0	0	0	0	0	0	0	0
Bradi1g01357.1	3	2	0	0	0	0	0	0
Bradi1g01380.2	0	0	0	0	0	0	0	0
Bradi1g01387.5	0	0	0	0	0	0	0	0
Bradi1g01392.1	0	0	0	0	0	0	0	0
Bradi1g01397.2	0	0	0	0	0	0	0	0
Bradi1g01407.2	0	0	0	0	0	0	0	0
Bradi1g01427.1	0	0	0	0	0	0	0	0
Bradi1g01434.1	0	0	0	0	0	0	0	0
Bradi1g01442.2	0	0	0	0	0	0	0	0
Bradi1g01460.1	0	0	0	0	0	0	0	0
Bradi1g01470.1	0	0	0	0	0	0	0	0
Bradi1g01487.1	0	0	0	0	0	0	0	0
Bradi1g01500.1	0	0	4	0	0	0	2	0
Bradi1g01520.2	0	0	0	17	0	0	0	0
Bradi1g01546.1	0	0	0	0	0	0	0	0
Bradi1g01610.1	0	0	12	13	0	0	0	0
Bradi1g01630.1	0	0	0	0	0	0	0	0
Bradi1g01640.2	0	0	0	0	0	0	0	0
Bradi1g01670.1	0	0	0	0	0	0	0	0
Bradi1g01685.1	0	0	0	0	0	0	0	0
Bradi1g01694.1	6	15	11	9	16	13	16	13
Bradi1g01720.1	0	0	0	0	0	0	0	0
Bradi1g01760.1	0	0	0	0	0	0	0	0
Bradi1g01780.1	0	0	0	0	0	0	0	0
Bradi1g01790.2	0	0	0	0	0	0	0	0
Bradi1g01800.4	0	0	3	0	4	3	0	0
Bradi1g01802.1	2	0	0	0	0	0	0	0
Bradi1g01810.8	0	0	0	0	0	0	0	0
Bradi1g01820.1	5	0	0	0	0	0	1	0
Bradi1g01840.1	0	0	0	0	0	0	0	0
Bradi1g01860.2	0	0	0	0	0	0	0	0
Bradi1g01870.2	0	0	0	0	0	0	0	0
Bradi1g01877.1	0	0	0	0	1	1	1	1
Bradi1g01890.1	0	0	0	0	0	0	0	0
Bradi1g01900.1	0	0	0	0	0	0	0	0
Bradi1g01920.1	0	0	0	0	2	0	0	0
Bradi1g01930.3	0	0	0	0	4	3	0	0
Bradi1g01947.1	0	0	0	0	0	0	0	0
Bradi1g01948.1	0	0	0	0	0	0	0	0
Bradi1g01949.1	0	0	0	0	0	0	0	0
Bradi1g01965.1	0	0	0	0	0	0	0	0
Bradi1g01970.1	0	0	0	0	0	0	0	0
Bradi1g01980.1	0	0	0	0	0	0	0	0
Bradi1g01985.7	0	0	0	0	2	0	5	0
Bradi1g02000.2	0	0	0	0	0	0	0	0
Bradi1g02040.2	0	0	0	0	0	0	0	0
Bradi1g02050.6	0	0	0	0	0	0	0	0
Bradi1g02072.1	0	0	0	0	0	0	0	0
Bradi1g02117.1	0	0	0	0	0	0	0	0
Bradi1g02130.4	0	0	0	0	0	0	0	0
Bradi1g02138.1	0	0	0	0	0	0	0	0
Bradi1g02145.3	0	0	0	0	0	0	0	0
Bradi1g02150.1	0	0	2	0	10	8	6	4
Bradi1g02185.1	0	0	0	0	0	0	0	0
Bradi1g02200.1	0	0	0	0	0	0	0	0
Bradi1g02205.2	0	0	0	0	0	0	0	0
Bradi1g02210.1	0	0	0	0	0	0	0	0
Bradi1g02230.1	0	0	0	0	0	0	0	0
Bradi1g02247.5	0	0	0	0	0	0	0	0
Bradi1g02273.1	4	0	4	0	0	0	0	0
Bradi1g02290.1	0	0	0	0	0	0	0	0
Bradi1g02300.1	0	0	0	0	0	0	0	0
Bradi1g02303.1	0	0	0	0	0	0	0	0
Bradi1g02327.1	0	0	0	0	0	0	0	0
Bradi1g02350.2	0	0	0	0	0	0	0	0
Bradi1g02370.1	0	0	0	0	0	0	0	0
Bradi1g02420.1	0	0	0	0	2	2	5	0
Bradi1g02460.1	0	0	0	0	0	0	0	0
Bradi1g02490.1	0	0	0	0	0	0	0	0
Bradi1g02505.1	0	0	0	0	0	0	0	0
Bradi1g02517.2	0	0	0	0	0	0	0	0
Bradi1g02530.1	0	0	0	0	0	0	0	0
Bradi1g02535.1	0	0	0	0	0	0	0	0
Bradi1g02540.1	11	4	5	3	3	7	4	0
Bradi1g02550.1	1	1	13	10	10	8	6	4
Bradi1g02560.1	0	0	0	0	0	0	0	0
Bradi1g02610.1	0	0	0	0	0	0	0	0
Bradi1g02621.1	0	0	0	0	0	0	0	0
Bradi1g02635.1	0	0	0	0	6	0	0	0
Bradi1g02650.1	0	0	0	0	0	0	0	0
Bradi1g02680.2	0	0	0	0	0	0	0	0
Bradi1g02690.1	0	0	0	0	0	0	0	0
Bradi1g02697.1	0	0	0	0	0	0	0	0
Bradi1g02720.4	0	0	0	0	0	0	0	0
Bradi1g02730.1	0	0	0	0	0	0	0	0
Bradi1g02750.1	0	0	0	0	0	0	0	0
Bradi1g02780.1	0	0	0	0	0	0	0	0
Bradi1g02805.1	0	0	0	0	0	0	0	0
Bradi1g02810.1	0	0	0	0	6	5	0	0
Bradi1g02830.3	0	0	0	0	0	0	0	0
Bradi1g02840.1	0	0	0	0	0	0	0	0
Bradi1g02880.2	0	0	0	0	0	0	0	0
Bradi1g02890.5	0	0	0	0	0	0	0	0
Bradi1g02900.2	0	0	0	0	0	0	0	0
Bradi1g02910.6	0	0	0	0	0	0	0	0
Bradi1g02920.1	0	0	0	0	0	0	0	0
Bradi1g02960.5	1	1	1	1	0	0	1	1
Bradi1g02971.1	0	0	0	0	0	0	0	0
Bradi1g02980.2	0	0	0	0	0	0	0	0
Bradi1g03000.1	0	0	0	0	0	0	0	0
Bradi1g03010.1	0	0	0	0	0	0	0	0
Bradi1g03020.1	0	0	0	0	0	0	0	0
Bradi1g03050.1	0	0	0	0	0	0	0	0
Bradi1g03090.1	0	0	0	0	0	0	0	0
Bradi1g03120.1	0	0	0	0	0	0	0	0
Bradi1g03136.2	0	0	0	0	0	0	0	0
Bradi1g03142.1	0	0	0	0	0	0	0	0
Bradi1g03150.3	0	0	0	0	0	0	0	0
Bradi1g03160.1	0	0	0	0	0	0	0	0
Bradi1g03185.1	0	0	0	0	0	0	0	0
Bradi1g03191.1	0	0	0	0	0	0	0	0
Bradi1g03207.1	0	0	4	0	0	0	2	0
Bradi1g03260.1	0	0	0	0	0	0	0	0
Bradi1g03277.2	0	0	0	0	0	0	0	0
Bradi1g03283.1	0	0	0	0	0	0	0	0
Bradi1g03290.1	0	0	0	0	0	0	0	0
Bradi1g03307.3	0	0	0	0	0	0	0	0
Bradi1g03320.3	0	0	0	0	0	0	0	0
Bradi1g03330.1	0	0	0	0	0	0	0	0
Bradi1g03350.1	0	0	0	0	0	0	0	0
Bradi1g03363.1	0	0	0	0	0	0	0	0
Bradi1g03367.2	0	0	0	0	0	0	1	0
Bradi1g03400.1	0	0	0	0	0	0	0	0
Bradi1g03420.1	0	0	0	0	0	0	0	0
Bradi1g03450.2	0	0	0	0	0	0	0	0
Bradi1g03461.1	0	0	0	0	0	0	0	0
Bradi1g03470.1	0	0	0	0	0	0	0	0
Bradi1g03480.1	0	0	0	0	0	0	0	0
Bradi1g03483.1	0	0	0	0	0	0	0	0
Bradi1g03500.1	9	0	3	2	7	6	0	0
Bradi1g03510.1	0	0	0	0	0	0	0	0
Bradi1g03537.1	0	0	0	0	0	0	0	0
Bradi1g03550.1	0	0	0	0	0	0	0	0
Bradi1g03580.2	0	0	0	0	0	0	0	0
Bradi1g03595.1	0	0	0	0	0	0	0	0
Bradi1g03600.1	0	0	0	0	0	0	0	0
Bradi1g03605.1	0	0	0	0	0	0	0	0
Bradi1g03627.1	0	0	0	0	0	0	0	0
Bradi1g03633.1	0	0	0	0	0	0	0	0
Bradi1g03650.1	0	0	0	0	0	0	0	0
Bradi1g03660.1	0	0	0	0	0	0	0	0
Bradi1g03670.5	0	0	0	0	0	0	0	0
Bradi1g03675.2	0	0	0	0	0	0	0	0
Bradi1g03681.1	0	0	0	0	0	0	0	0
Bradi1g03686.1	0	0	0	0	0	0	0	0
Bradi1g03700.1	0	0	1	1	0	0	1	1
Bradi1g03710.2	0	0	0	0	0	0	0	0
Bradi1g03737.5	0	0	0	0	0	0	0	0
Bradi1g03760.1	13	5	2	0	6	5	11	8
Bradi1g03770.2	0	0	0	0	0	0	7	0
Bradi1g03780.1	0	0	0	0	0	0	7	0
Bradi1g03790.1	0	0	0	0	0	0	0	0
Bradi1g03840.1	10	8	4	6	11	10	0	0
Bradi1g03850.1	1	0	1	1	0	0	1	1
Bradi1g03880.1	0	0	0	0	0	0	0	0
Bradi1g03890.5	1	1	1	1	1	1	1	1
Bradi1g03900.1	0	0	0	0	0	0	0	0
Bradi1g03925.1	6	7	11	9	9	9	8	10
Bradi1g03940.1	0	0	4	0	8	0	0	0
Bradi1g03947.1	5	22	4	6	0	0	0	0
Bradi1g03950.2	0	0	0	0	0	0	0	0
Bradi1g03961.1	0	0	0	0	0	0	0	0
Bradi1g03980.1	0	0	0	0	0	0	1	0
Bradi1g03990.1	0	0	0	0	0	0	0	0
Bradi1g04000.5	0	0	0	0	0	0	0	0
Bradi1g04010.1	0	0	0	0	0	0	0	0
Bradi1g04030.1	0	0	0	0	0	0	0	0
Bradi1g04055.2	0	0	0	0	0	0	0	0
Bradi1g04060.3	0	0	0	0	0	0	0	0
Bradi1g04090.1	0	0	0	0	0	0	0	0
Bradi1g04150.1	0	0	0	0	0	0	0	0
Bradi1g04160.1	1	1	1	1	1	1	1	1
Bradi1g04170.1	0	0	0	0	0	0	0	0
Bradi1g04191.1	0	0	0	0	0	0	0	0
Bradi1g04200.1	5	0	3	2	1	1	0	0
Bradi1g04226.2	0	0	4	0	0	0	0	0
Bradi1g04240.2	1	1	1	1	1	1	1	1
Bradi1g04245.1	0	0	0	0	1	1	4	0
Bradi1g04280.3	0	0	0	0	0	0	0	0
Bradi1g04286.3	0	0	0	0	0	0	0	0
Bradi1g04288.1	0	0	0	0	0	0	0	0
Bradi1g04292.1	0	0	0	0	0	0	0	0
Bradi1g04320.1	0	0	0	0	0	0	1	0
Bradi1g04330.1	0	0	0	0	0	0	0	0
Bradi1g04348.1	0	0	0	0	0	0	0	0
Bradi1g04397.2	0	0	0	0	0	0	0	0
Bradi1g04460.1	0	0	0	0	0	0	0	0
Bradi1g04500.1	0	0	0	0	0	0	0	0
Bradi1g04527.1	0	0	0	0	0	0	0	0
Bradi1g04540.1	0	0	0	0	0	0	0	0
Bradi1g04550.7	0	0	0	0	0	0	0	0
Bradi1g04561.1	0	0	0	0	0	0	0	0
Bradi1g04590.1	0	0	0	0	0	0	0	0
Bradi1g04597.7	0	0	0	0	0	0	0	0
Bradi1g04683.2	0	0	0	0	0	0	0	0
Bradi1g04690.2	0	0	0	0	0	0	0	0
Bradi1g04700.1	3	2	2	5	4	3	2	2
Bradi1g04720.1	0	0	0	0	0	0	0	0
Bradi1g04730.2	0	0	0	0	0	0	0	0
Bradi1g04740.1	1	1	1	1	1	1	1	1
Bradi1g04750.2	5	9	4	6	11	10	0	0
Bradi1g04760.1	0	0	0	0	0	0	0	0
Bradi1g04800.1	0	0	0	0	0	0	0	0
Bradi1g04840.1	0	0	0	0	0	0	0	0
Bradi1g04855.1	0	0	0	0	0	0	0	0
Bradi1g04880.1	0	0	0	0	0	15	0	0
Bradi1g04907.2	12	13	0	0	2	2	5	0
Bradi1g04930.1	0	0	2	0	4	3	2	0
Bradi1g04940.1	0	0	0	0	0	0	0	0
Bradi1g04954.1	0	0	0	0	0	0	0	0
Bradi1g04957.1	0	0	0	0	0	0	0	0
Bradi1g04980.1	0	0	0	0	0	0	0	0
Bradi1g04990.1	0	0	0	0	0	0	0	0
Bradi1g05000.3	0	0	0	0	0	0	0	0
Bradi1g05010.1	0	0	0	0	0	0	0	0
Bradi1g05037.1	0	0	0	0	0	0	0	0
Bradi1g05056.1	0	0	0	0	0	0	0	0
Bradi1g05090.1	0	0	0	0	0	0	0	0
Bradi1g05100.2	0	0	0	0	0	0	0	0
Bradi1g05116.6	0	0	2	0	0	0	0	0
Bradi1g05130.4	0	0	0	0	0	0	0	0
Bradi1g05141.1	0	0	3	0	3	0	0	0
Bradi1g05150.2	11	4	5	3	1	1	1	1
Bradi1g05156.2	0	0	0	0	0	0	0	0
Bradi1g05162.6	0	0	0	0	0	0	0	0
Bradi1g05190.1	0	0	0	0	0	0	0	0
Bradi1g05198.1	0	0	0	0	0	0	0	0
Bradi1g05205.1	0	0	0	0	0	0	0	0
Bradi1g05211.1	0	0	0	0	0	0	0	0
Bradi1g05230.1	0	0	0	0	0	0	0	0
Bradi1g05251.1	0	0	0	0	0	0	0	0
Bradi1g05260.2	0	0	0	0	0	0	0	0
Bradi1g05306.1	0	0	0	0	0	0	0	0
Bradi1g05310.3	0	0	0	0	0	0	0	0
Bradi1g05320.1	0	0	0	0	0	0	0	0
Bradi1g05330.1	4	0	4	0	0	0	0	0
Bradi1g05346.1	0	0	0	0	0	0	0	0
Bradi1g05360.1	0	0	0	0	0	0	0	0
Bradi1g05371.2	0	0	0	0	0	0	0	0
Bradi1g05380.1	0	0	0	0	0	0	0	0
Bradi1g05390.2	0	0	0	0	0	5	0	0
Bradi1g05410.1	0	0	0	0	0	0	0	0
Bradi1g05450.1	0	0	0	0	0	0	0	0
Bradi1g05460.1	0	0	0	0	0	0	0	0
Bradi1g05480.1	0	0	0	0	0	0	1	0
Bradi1g05490.2	17	20	0	0	0	0	0	0
Bradi1g05520.7	0	0	0	0	0	0	0	0
Bradi1g05530.1	0	0	0	0	0	0	0	0
Bradi1g05540.1	0	0	0	0	0	0	0	0
Bradi1g05570.1	0	0	0	0	0	0	0	0
Bradi1g05590.5	0	0	0	0	0	0	0	0
Bradi1g05600.1	0	0	0	0	0	0	0	0
Bradi1g05610.1	0	0	0	0	0	0	0	0
Bradi1g05680.10	0	0	2	0	0	0	2	2
Bradi1g05690.1	0	0	0	0	0	0	0	0
Bradi1g05700.1	0	0	0	0	0	0	0	0
Bradi1g05707.1	0	0	0	0	0	0	0	0
Bradi1g05711.1	0	0	11	9	0	0	8	10
Bradi1g05715.1	2	3	6	4	5	4	3	3
Bradi1g05719.1	0	0	0	0	0	0	0	0
Bradi1g05728.1	6	15	11	9	16	13	16	13
Bradi1g05735.1	0	0	0	0	0	0	0	0
Bradi1g05739.1	2	3	6	4	5	4	0	0
Bradi1g05742.1	2	3	6	4	5	4	3	3
Bradi1g05743.3	0	0	0	0	0	0	0	0
Bradi1g05750.1	0	0	5	3	3	7	4	9
Bradi1g05751.1	6	7	0	0	3	0	4	9
Bradi1g05752.1	2	3	0	0	5	4	3	3
Bradi1g05753.1	6	15	0	0	16	13	0	0
Bradi1g05755.1	2	3	6	4	5	4	3	3
Bradi1g05756.1	0	0	0	0	0	0	0	0
Bradi1g05760.1	6	24	0	0	0	0	4	9
Bradi1g05761.1	0	0	5	3	3	7	3	3
Bradi1g05762.1	2	3	6	4	5	4	3	3
Bradi1g05763.1	0	0	0	0	5	4	0	0
Bradi1g05764.1	2	3	6	4	5	4	3	3
Bradi1g05765.1	2	3	6	4	5	4	3	3
Bradi1g05766.1	6	15	6	4	0	0	0	0
Bradi1g05767.1	0	0	0	0	0	0	5	0
Bradi1g05768.1	2	3	6	4	5	4	16	13
Bradi1g05769.2	0	0	0	0	0	0	0	0
Bradi1g05774.1	2	3	6	4	5	4	3	3
Bradi1g05775.1	2	0	0	0	0	0	1	0
Bradi1g05781.1	2	3	6	4	0	0	0	0
Bradi1g05782.1	2	3	6	4	5	4	3	3
Bradi1g05784.1	0	0	0	0	0	0	0	0
Bradi1g05788.1	2	3	6	4	5	4	3	3
Bradi1g05789.1	2	3	0	0	0	0	0	0
Bradi1g05790.2	6	15	0	0	16	13	8	0
Bradi1g05791.1	15	0	0	0	0	0	0	0
Bradi1g05792.2	2	3	0	0	0	0	0	0
Bradi1g05794.1	2	3	6	4	5	4	3	3
Bradi1g05795.1	0	0	0	0	0	0	0	0
Bradi1g05796.1	2	0	6	4	5	4	3	3
Bradi1g05797.1	0	0	0	0	0	0	0	0
Bradi1g05801.1	2	3	6	4	5	4	3	3
Bradi1g05807.1	0	0	0	0	0	0	0	0
Bradi1g05808.1	0	0	0	0	0	0	0	0
Bradi1g05809.1	2	3	6	4	16	13	3	3
Bradi1g05812.1	2	3	1	1	0	0	3	3
Bradi1g05813.2	0	0	0	0	0	0	0	0
Bradi1g05817.1	0	0	0	0	0	0	0	0
Bradi1g05818.1	2	3	11	9	0	0	3	3
Bradi1g05819.1	11	4	5	3	3	7	4	5
Bradi1g05822.1	2	3	6	4	5	4	3	3
Bradi1g05823.1	2	3	0	0	0	0	0	0
Bradi1g05824.1	0	0	0	0	0	0	0	0
Bradi1g05825.1	2	3	0	0	0	0	0	0
Bradi1g05826.1	2	0	0	0	5	4	0	0
Bradi1g05831.1	6	7	11	9	0	0	8	0
Bradi1g05837.1	0	0	0	0	0	0	0	0
Bradi1g05850.1	0	0	0	0	0	0	0	0
Bradi1g05860.1	0	0	0	0	0	0	0	0
Bradi1g05870.1	0	0	0	0	0	0	0	0
Bradi1g05880.1	0	0	0	0	2	2	0	0
Bradi1g05890.1	0	0	0	0	0	0	0	0
Bradi1g05895.1	0	0	0	0	0	0	0	0
Bradi1g05920.1	0	0	0	0	0	0	0	0
Bradi1g05930.2	0	0	0	0	0	0	0	0
Bradi1g05960.3	0	0	0	0	0	0	0	0
Bradi1g06050.1	0	0	7	0	0	0	0	0
Bradi1g06060.1	0	0	0	0	0	0	0	0
Bradi1g06070.1	0	0	0	0	0	0	0	0
Bradi1g06090.1	1	18	0	0	0	0	1	1
Bradi1g06095.1	0	0	0	0	0	0	0	0
Bradi1g06100.1	0	0	0	0	0	0	0	0
Bradi1g06122.2	0	0	0	0	0	0	0	0
Bradi1g06177.1	0	0	0	0	0	0	0	0
Bradi1g06190.1	0	0	0	0	0	0	0	0
Bradi1g06200.1	0	0	0	0	0	0	0	0
Bradi1g06222.1	0	0	0	0	0	0	0	0
Bradi1g06230.1	0	0	0	0	0	0	0	0
Bradi1g06241.1	15	0	0	0	0	0	0	0
Bradi1g06260.1	0	0	0	0	0	0	0	0
Bradi1g06270.1	0	0	0	0	0	0	0	0
Bradi1g06280.4	10	8	4	0	0	0	0	0
Bradi1g06290.1	5	9	4	6	0	0	0	0
Bradi1g06300.4	0	0	8	0	4	3	0	0
Bradi1g06320.1	1	1	1	1	1	1	1	1
Bradi1g06330.1	0	0	0	0	0	0	0	0
Bradi1g06340.1	1	1	1	1	1	1	1	1
Bradi1g06350.1	0	0	0	0	0	0	0	0
Bradi1g06372.1	0	0	0	0	0	0	7	6
Bradi1g06400.1	0	0	0	0	0	0	0	0
Bradi1g06410.2	0	0	0	0	0	0	0	0
Bradi1g06420.1	3	2	0	0	4	3	0	0
Bradi1g06425.1	0	0	0	0	0	0	0	0
Bradi1g06430.1	11	4	5	3	3	7	4	5
Bradi1g06452.1	1	1	7	11	10	8	1	1
Bradi1g06470.3	0	0	0	0	0	0	0	0
Bradi1g06490.2	3	2	2	5	4	3	2	2
Bradi1g06495.3	0	0	0	0	0	0	0	0
Bradi1g06550.13	0	0	4	0	0	0	0	0
Bradi1g06560.1	5	0	0	0	0	0	0	0
Bradi1g06570.3	0	0	7	11	0	0	0	0
Bradi1g06590.1	0	0	0	0	0	0	0	0
Bradi1g06610.1	0	0	0	0	0	0	0	0
Bradi1g06620.16	0	0	0	0	0	0	0	0
Bradi1g06640.1	0	0	0	0	0	0	0	0
Bradi1g06650.6	0	0	0	0	0	0	0	0
Bradi1g06660.1	0	0	0	0	0	0	0	0
Bradi1g06665.1	0	0	0	0	0	0	0	0
Bradi1g06670.1	0	0	3	2	0	0	2	0
Bradi1g06677.1	0	0	0	0	0	0	0	0
Bradi1g06691.2	0	0	0	0	0	0	0	0
Bradi1g06696.1	1	16	2	5	11	10	2	2
Bradi1g06730.1	0	0	12	0	0	0	10	0
Bradi1g06750.1	0	0	0	0	0	0	0	0
Bradi1g06780.1	0	0	0	0	0	0	0	0
Bradi1g06790.1	0	0	0	0	0	0	0	0
Bradi1g06830.1	0	0	0	0	0	0	0	0
Bradi1g06861.3	0	0	0	0	0	0	0	0
Bradi1g06880.3	0	0	0	0	0	0	0	0
Bradi1g06890.1	3	2	2	5	4	3	2	2
Bradi1g06900.1	0	0	0	0	0	0	0	0
Bradi1g06904.1	12	13	0	0	2	2	5	0
Bradi1g06907.8	0	0	0	0	0	0	0	0
Bradi1g06917.1	0	0	0	0	0	0	0	0
Bradi1g06930.1	0	0	0	0	0	0	0	0
Bradi1g06945.1	0	0	0	0	0	0	1	0
Bradi1g06980.4	15	14	0	0	0	0	0	0
Bradi1g06990.1	0	0	0	0	0	0	0	0
Bradi1g06997.2	0	0	0	0	0	0	0	0
Bradi1g07001.1	0	0	0	0	0	0	0	0
Bradi1g07010.1	0	0	0	0	0	0	0	0
Bradi1g07032.1	0	0	0	0	0	0	0	0
Bradi1g07043.2	0	0	0	0	0	0	0	0
Bradi1g07060.1	0	0	4	0	0	0	0	0
Bradi1g07090.1	0	0	0	0	0	0	0	0
Bradi1g07101.1	0	0	0	0	0	0	0	0
Bradi1g07120.1	0	0	2	18	8	0	0	0
Bradi1g07124.1	0	0	0	0	0	0	0	0
Bradi1g07128.1	0	0	0	0	0	0	0	0
Bradi1g07133.1	1	0	1	1	10	8	0	0
Bradi1g07190.2	0	0	0	0	0	0	0	0
Bradi1g07220.1	0	0	0	0	0	0	0	0
Bradi1g07225.2	0	0	0	0	0	0	0	0
Bradi1g07237.1	3	2	2	0	0	0	0	0
Bradi1g07277.1	13	5	0	0	0	0	0	0
Bradi1g07300.1	0	0	0	0	0	0	0	0
Bradi1g07330.1	0	0	0	0	0	0	0	0
Bradi1g07340.1	8	0	0	0	0	0	15	15
Bradi1g07350.1	0	0	0	0	0	0	0	0
Bradi1g07380.1	0	0	0	0	0	0	0	0
Bradi1g07390.12	0	0	0	0	0	0	0	0
Bradi1g07410.1	0	0	0	0	0	0	0	0
Bradi1g07420.1	0	0	0	0	0	0	0	0
Bradi1g07430.3	0	0	5	3	0	0	0	0
Bradi1g07450.1	0	0	0	0	0	0	0	0
Bradi1g07457.1	0	0	0	0	0	0	0	0
Bradi1g07480.1	0	0	0	0	0	0	0	0
Bradi1g07490.1	1	0	1	1	1	1	1	1
Bradi1g07495.1	3	17	0	0	7	6	10	7
Bradi1g07500.1	0	0	0	0	0	0	0	0
Bradi1g07511.1	0	0	0	0	0	0	0	0
Bradi1g07530.3	3	2	2	5	4	3	2	2
Bradi1g07550.1	0	0	0	0	0	0	0	0
Bradi1g07565.2	0	0	0	0	0	0	0	0
Bradi1g07577.1	0	0	0	0	0	0	0	0
Bradi1g07590.1	0	0	0	0	0	0	0	0
Bradi1g07611.2	0	0	0	0	0	0	0	0
Bradi1g07630.1	0	0	0	0	0	0	0	0
Bradi1g07635.1	0	0	0	0	0	0	0	0
Bradi1g07640.1	0	0	0	0	0	0	0	0
Bradi1g07650.2	0	0	0	0	0	0	0	0
Bradi1g07655.1	0	0	0	0	0	0	0	0
Bradi1g07660.1	0	0	0	0	13	11	7	6
Bradi1g07672.1	0	0	0	0	0	0	0	0
Bradi1g07700.2	0	0	0	0	0	0	0	0
Bradi1g07710.2	0	0	0	0	0	0	0	0
Bradi1g07750.1	0	0	0	0	0	0	0	0
Bradi1g07780.1	0	0	0	0	0	0	0	0
Bradi1g07790.1	0	0	0	0	0	0	0	0
Bradi1g07797.3	0	0	0	0	0	0	0	0
Bradi1g07820.4	0	0	0	0	0	0	0	0
Bradi1g07830.1	0	0	0	0	0	0	0	0
Bradi1g07840.1	4	0	0	0	0	0	0	0
Bradi1g07850.2	0	0	0	0	0	0	0	0
Bradi1g07860.1	0	0	0	0	0	0	0	0
Bradi1g07880.1	0	0	0	0	0	0	0	0
Bradi1g07890.1	8	12	8	8	0	0	0	0
Bradi1g07900.1	0	0	0	0	0	0	0	0
Bradi1g07910.1	0	0	0	0	0	0	0	0
Bradi1g07950.1	0	0	0	0	0	0	0	0
Bradi1g07960.3	4	0	0	0	0	0	0	0
Bradi1g07991.1	0	0	0	0	0	0	0	0
Bradi1g08010.2	0	0	0	0	0	0	0	0
Bradi1g08060.1	0	0	0	0	0	0	0	0
Bradi1g08070.2	10	8	7	11	6	0	0	0
Bradi1g08106.4	0	0	0	0	0	0	0	0
Bradi1g08120.1	13	5	7	11	0	5	9	17
Bradi1g08125.1	0	0	0	0	0	0	0	0
Bradi1g08130.1	0	0	0	0	0	0	0	0
Bradi1g08140.1	0	0	0	0	0	0	0	0
Bradi1g08142.1	0	0	0	0	0	0	1	0
Bradi1g08150.1	0	0	0	0	0	0	0	0
Bradi1g08157.1	0	0	0	0	0	0	0	0
Bradi1g08177.1	0	0	0	0	0	0	0	0
Bradi1g08190.1	3	2	2	5	6	0	2	2
Bradi1g08210.2	0	0	0	0	0	0	0	0
Bradi1g08230.4	0	0	0	0	0	0	0	0
Bradi1g08240.1	0	0	0	0	0	0	0	0
Bradi1g08270.4	0	0	0	0	0	0	0	0
Bradi1g08287.1	0	0	0	0	0	0	0	0
Bradi1g08294.1	0	0	0	0	0	0	0	0
Bradi1g08301.1	0	0	1	1	0	0	3	3
Bradi1g08310.1	5	9	4	6	6	5	9	0
Bradi1g08340.1	0	0	0	0	0	0	0	0
Bradi1g08357.1	13	5	7	11	0	0	0	0
Bradi1g08370.6	0	0	0	0	0	0	0	0
Bradi1g08390.1	0	0	0	0	0	0	0	0
Bradi1g08410.5	13	5	0	0	0	0	0	0
Bradi1g08421.1	1	1	0	0	0	0	1	0
Bradi1g08430.1	0	0	0	0	0	0	0	0
Bradi1g08460.1	0	0	0	0	0	0	0	0
Bradi1g08480.1	13	5	4	11	6	5	9	12
Bradi1g08490.2	0	0	0	0	0	0	0	0
Bradi1g08500.1	0	0	0	0	0	0	0	0
Bradi1g08510.1	0	0	0	0	0	0	0	0
Bradi1g08530.1	0	0	0	0	0	0	0	0
Bradi1g08540.1	0	0	0	0	0	0	0	0
Bradi1g08550.6	0	0	0	0	0	0	0	0
Bradi1g08560.4	0	0	0	0	0	0	0	0
Bradi1g08570.2	0	0	4	6	0	0	1	0
Bradi1g08607.1	0	0	0	0	0	0	0	0
Bradi1g08620.1	0	0	0	0	0	0	0	0
Bradi1g08627.1	0	0	0	0	0	0	0	0
Bradi1g08649.1	0	0	0	0	0	0	0	0
Bradi1g08680.1	11	4	0	0	3	7	0	0
Bradi1g08710.3	0	0	0	0	0	0	0	0
Bradi1g08718.1	0	0	2	0	0	0	0	0
Bradi1g08780.1	0	0	0	0	0	0	0	0
Bradi1g08800.1	0	0	0	0	0	0	0	0
Bradi1g08830.2	0	0	0	0	0	0	0	0
Bradi1g08840.3	5	0	0	0	0	0	0	0
Bradi1g08847.1	0	0	0	0	0	0	0	0
Bradi1g08870.1	0	0	0	0	0	0	0	0
Bradi1g08872.1	0	0	0	0	0	0	0	0
Bradi1g08880.1	0	0	0	0	0	0	0	0
Bradi1g08891.7	0	0	0	0	0	0	0	0
Bradi1g08940.1	0	0	0	0	0	0	0	0
Bradi1g08950.5	0	0	0	0	0	0	0	0
Bradi1g08977.8	0	0	0	0	0	0	0	0
Bradi1g08995.1	0	0	0	0	0	0	0	0
Bradi1g09010.1	0	0	0	0	0	0	0	0
Bradi1g09042.1	8	12	8	0	2	2	5	0
Bradi1g09047.1	0	0	0	0	0	0	0	0
Bradi1g09052.1	0	0	0	0	0	0	0	0
Bradi1g09080.2	0	0	0	0	0	0	0	0
Bradi1g09090.3	0	0	0	0	0	0	0	0
Bradi1g09100.3	0	0	0	0	0	0	0	0
Bradi1g09110.5	6	0	0	0	9	9	0	0
Bradi1g09137.1	0	0	0	0	0	0	0	0
Bradi1g09140.1	0	0	0	0	0	0	0	0
Bradi1g09170.2	10	0	0	0	0	0	2	0
Bradi1g09173.7	0	0	0	0	0	0	0	0
Bradi1g09177.1	0	0	8	8	0	0	0	0
Bradi1g09187.3	0	0	0	0	0	0	0	0
Bradi1g09210.1	0	0	0	0	0	0	0	0
Bradi1g09240.1	13	5	7	11	6	5	2	2
Bradi1g09241.1	0	0	7	11	6	5	9	12
Bradi1g09246.1	0	0	0	0	0	0	0	0
Bradi1g09286.1	0	0	0	0	0	0	0	0
Bradi1g09310.6	0	0	0	0	0	0	0	0
Bradi1g09320.1	0	0	0	0	0	0	0	0
Bradi1g09350.4	0	0	0	0	0	0	0	0
Bradi1g09370.1	0	0	0	0	0	0	0	0
Bradi1g09382.1	0	0	0	0	0	0	0	0
Bradi1g09410.1	0	0	0	0	0	0	0	0
Bradi1g09420.1	0	0	0	0	0	0	0	0
Bradi1g09432.1	3	2	0	0	0	0	6	4
Bradi1g09440.1	0	0	0	0	0	0	0	0
Bradi1g09455.2	0	0	0	0	0	15	0	0
Bradi1g09460.3	5	9	4	6	11	10	0	0
Bradi1g09470.1	0	0	0	0	0	0	0	0
Bradi1g09487.1	13	5	3	2	0	0	0	0
Bradi1g09513.1	0	0	0	0	0	0	0	0
Bradi1g09520.1	0	0	0	0	0	0	0	0
Bradi1g09525.1	0	0	0	0	0	0	0	0
Bradi1g09560.1	0	0	0	0	0	0	0	0
Bradi1g09570.1	0	0	0	0	0	0	0	0
Bradi1g09577.2	1	0	1	1	1	1	1	1
Bradi1g09583.2	0	0	0	0	0	0	0	0
Bradi1g09600.1	0	0	0	0	0	0	0	0
Bradi1g09609.1	0	0	0	0	0	0	0	0
Bradi1g09630.1	1	1	1	1	1	1	1	1
Bradi1g09637.1	0	0	0	0	0	0	0	0
Bradi1g09680.1	0	0	0	0	0	0	0	0
Bradi1g09700.1	0	0	0	0	0	0	0	0
Bradi1g09770.1	0	0	0	0	0	0	0	0
Bradi1g09774.1	3	2	0	0	0	0	0	0
Bradi1g09777.2	0	0	0	0	0	0	0	0
Bradi1g09780.1	6	0	0	0	9	9	0	0
Bradi1g09810.5	0	0	0	0	7	0	0	0
Bradi1g09830.1	0	0	0	0	0	0	0	0
Bradi1g09840.1	0	0	0	0	0	0	0	0
Bradi1g09860.1	0	0	0	0	0	0	0	0
Bradi1g09870.1	0	0	0	0	0	0	0	0
Bradi1g09900.2	0	0	0	0	0	0	0	0
Bradi1g09917.1	0	0	0	0	0	0	0	0
Bradi1g09950.2	0	0	0	0	0	0	0	0
Bradi1g09960.7	0	0	0	0	0	0	0	0
Bradi1g09980.1	0	0	0	0	0	0	0	0
Bradi1g09990.1	0	0	0	0	0	0	0	0
Bradi1g10007.1	0	0	0	0	0	0	0	0
Bradi1g10017.1	0	0	0	0	0	0	0	0
Bradi1g10023.1	1	0	1	1	1	1	1	1
Bradi1g10040.1	0	0	0	0	0	0	0	0
Bradi1g10047.4	9	23	0	0	0	0	0	0
Bradi1g10058.1	0	0	0	0	0	0	0	0
Bradi1g10070.1	0	0	0	0	0	0	0	0
Bradi1g10080.1	0	0	0	0	0	0	0	0
Bradi1g10090.6	0	0	0	0	0	0	0	0
Bradi1g10110.1	3	2	0	0	6	0	9	12
Bradi1g10140.1	0	0	0	0	0	0	0	0
Bradi1g10170.4	0	0	0	0	0	0	0	0
Bradi1g10180.2	0	0	0	0	0	0	0	0
Bradi1g10190.1	0	0	0	0	0	0	0	0
Bradi1g10220.1	0	0	0	0	0	0	0	0
Bradi1g10230.2	0	0	0	0	0	0	0	0
Bradi1g10240.1	15	0	0	0	0	0	0	0
Bradi1g10260.1	0	0	0	0	0	0	0	0
Bradi1g10270.1	0	0	0	0	2	2	5	19
Bradi1g10290.1	0	0	0	0	0	0	0	0
Bradi1g10300.1	0	0	0	0	0	0	0	0
Bradi1g10310.1	0	0	0	0	0	0	11	8
Bradi1g10330.1	0	0	0	0	4	3	2	0
Bradi1g10347.1	1	0	0	0	0	0	1	0
Bradi1g10360.3	0	0	0	0	0	0	0	0
Bradi1g10370.7	0	0	0	0	0	0	0	0
Bradi1g10390.1	0	0	0	0	0	0	0	0
Bradi1g10400.1	0	0	0	0	0	0	0	0
Bradi1g10410.2	0	0	0	0	0	0	0	0
Bradi1g10416.5	8	12	0	0	0	0	12	11
Bradi1g10430.1	0	0	0	0	0	0	0	0
Bradi1g10440.1	0	0	0	0	0	0	0	0
Bradi1g10470.1	0	0	0	0	0	0	0	0
Bradi1g10520.3	0	0	0	0	0	0	0	0
Bradi1g10540.1	0	0	0	0	0	0	0	0
Bradi1g10560.1	0	0	0	0	0	0	0	0
Bradi1g10580.1	13	5	3	2	0	0	0	0
Bradi1g10600.10	0	0	0	0	0	0	0	0
Bradi1g10650.8	0	0	0	0	0	0	0	0
Bradi1g10680.1	0	0	0	0	0	0	0	0
Bradi1g10710.1	0	0	0	0	0	0	0	0
Bradi1g10780.1	1	1	1	1	1	1	1	1
Bradi1g10820.1	0	0	0	0	0	0	0	0
Bradi1g10840.2	0	0	0	0	0	0	0	0
Bradi1g10860.1	0	0	0	0	0	0	0	0
Bradi1g10865.1	0	0	0	0	2	0	5	0
Bradi1g10870.1	0	0	0	0	0	0	0	0
Bradi1g10875.3	0	0	0	0	0	0	0	0
Bradi1g10900.1	11	4	5	3	3	0	4	5
Bradi1g10910.1	0	0	0	0	0	0	0	0
Bradi1g10917.3	0	0	0	0	0	0	0	0
Bradi1g10930.1	0	0	0	0	0	0	0	0
Bradi1g10940.3	0	0	0	0	0	0	0	0
Bradi1g10950.3	1	1	1	1	1	1	1	1
Bradi1g10980.1	0	0	0	0	0	0	0	0
Bradi1g11027.1	0	0	0	0	0	0	0	0
Bradi1g11040.3	0	0	0	0	0	0	0	0
Bradi1g11050.1	0	0	0	0	0	0	0	0
Bradi1g11105.1	0	0	0	0	0	0	0	0
Bradi1g11120.2	0	0	0	0	0	0	0	0
Bradi1g11140.3	0	0	0	0	0	0	0	0
Bradi1g11171.1	0	0	0	0	0	0	0	0
Bradi1g11187.6	0	0	0	0	0	0	0	0
Bradi1g11200.1	0	0	0	0	0	0	0	0
Bradi1g11210.1	0	0	0	0	0	0	0	0
Bradi1g11240.1	4	0	12	13	2	2	11	8
Bradi1g11250.1	0	0	0	0	0	0	7	6
Bradi1g11260.1	0	0	0	0	0	0	0	0
Bradi1g11265.1	0	0	0	0	0	0	0	0
Bradi1g11277.1	0	0	0	0	0	0	0	0
Bradi1g11280.1	0	0	0	0	0	0	0	0
Bradi1g11300.1	0	0	0	0	0	0	0	0
Bradi1g11350.1	0	0	0	0	0	0	0	0
Bradi1g11373.1	0	0	0	0	0	0	0	0
Bradi1g11397.1	0	0	0	0	0	0	0	0
Bradi1g11426.1	0	0	0	0	0	0	0	0
Bradi1g11466.1	0	0	0	0	0	0	0	0
Bradi1g11480.6	0	0	0	0	0	0	0	0
Bradi1g11490.1	0	0	3	2	0	0	0	0
Bradi1g11510.1	0	0	0	0	0	0	0	0
Bradi1g11557.1	0	0	0	0	3	7	1	1
Bradi1g11580.1	0	0	0	0	1	1	1	0
Bradi1g11600.4	0	0	0	0	0	0	0	0
Bradi1g11620.1	0	0	0	0	0	0	0	0
Bradi1g11630.1	0	0	0	0	0	0	0	0
Bradi1g11650.8	0	0	0	0	0	0	0	0
Bradi1g11656.1	0	0	0	0	0	0	0	0
Bradi1g11662.1	0	0	0	0	0	0	0	0
Bradi1g11680.3	4	6	3	2	11	10	14	14
Bradi1g11687.2	0	0	0	0	0	0	0	0
Bradi1g11750.2	0	0	0	0	0	0	1	0
Bradi1g11753.1	0	0	0	0	0	0	0	0
Bradi1g11757.1	0	0	0	0	0	0	0	0
Bradi1g11760.1	0	0	2	16	0	0	2	0
Bradi1g11780.1	0	0	0	0	0	0	0	0
Bradi1g11810.1	0	0	0	0	0	0	0	0
Bradi1g11844.1	0	0	0	0	0	0	0	0
Bradi1g11850.1	0	0	0	0	0	0	0	0
Bradi1g11876.4	0	0	0	0	0	0	0	0
Bradi1g11882.2	0	0	5	3	3	0	4	5
Bradi1g11890.2	11	4	5	3	3	0	4	5
Bradi1g11900.5	0	0	0	0	0	0	0	0
Bradi1g11910.1	0	0	0	0	0	0	0	0
Bradi1g11920.1	0	0	0	0	0	0	0	0
Bradi1g11930.1	0	0	0	0	2	0	0	0
Bradi1g11950.2	0	0	0	0	0	0	0	0
Bradi1g11986.1	0	0	5	3	11	10	4	0
Bradi1g11992.1	0	0	0	0	0	0	1	0
Bradi1g12000.1	0	0	0	0	0	0	0	0
Bradi1g12010.6	0	0	0	0	0	0	0	0
Bradi1g12030.2	0	0	0	0	0	0	0	0
Bradi1g12061.1	0	0	0	0	0	0	0	0
Bradi1g12080.1	1	1	0	0	0	0	12	0
Bradi1g12090.1	0	0	0	0	0	0	0	0
Bradi1g12110.2	0	0	0	0	0	0	0	0
Bradi1g12117.3	0	0	0	0	0	0	0	0
Bradi1g12130.1	3	2	2	5	4	3	2	2
Bradi1g12150.1	0	0	0	0	0	0	0	0
Bradi1g12170.1	0	0	0	0	0	0	0	0
Bradi1g12180.2	0	0	0	0	0	0	0	0
Bradi1g12196.3	0	0	0	0	0	0	0	0
Bradi1g12200.2	0	0	0	0	0	0	0	0
Bradi1g12240.1	0	0	0	0	0	0	0	0
Bradi1g12250.1	0	0	0	0	0	0	0	0
Bradi1g12260.4	0	0	0	0	4	3	15	15
Bradi1g12280.1	0	0	0	0	0	0	2	0
Bradi1g12290.1	3	2	2	18	5	4	2	0
Bradi1g12312.1	0	0	0	0	0	0	0	0
Bradi1g12320.1	0	0	0	0	0	0	0	0
Bradi1g12340.3	0	0	0	0	0	0	0	0
Bradi1g12377.1	0	0	0	0	0	0	0	0
Bradi1g12397.1	0	0	0	0	0	0	0	0
Bradi1g12440.1	0	0	0	0	2	2	0	0
Bradi1g12496.1	0	0	0	0	0	0	3	3
Bradi1g12520.2	0	0	0	0	0	0	0	0
Bradi1g12550.12	9	0	9	7	15	12	0	0
Bradi1g12580.1	0	0	0	0	0	0	1	0
Bradi1g12600.2	0	0	0	0	0	0	0	0
Bradi1g12607.1	0	0	0	0	0	0	0	0
Bradi1g12615.1	1	1	1	1	1	1	1	4
Bradi1g12620.1	0	0	0	0	0	0	0	0
Bradi1g12640.1	0	0	0	0	0	0	0	0
Bradi1g12650.1	0	0	0	0	0	0	0	0
Bradi1g12660.1	0	0	0	0	0	0	0	0
Bradi1g12670.1	0	0	0	0	0	0	0	0
Bradi1g12673.1	0	0	0	0	0	0	0	0
Bradi1g12677.2	14	0	0	0	0	0	0	0
Bradi1g12690.1	0	0	0	0	0	0	0	0
Bradi1g12697.1	0	0	0	0	0	0	0	0
Bradi1g12705.2	0	0	0	0	0	0	0	0
Bradi1g12712.1	0	0	0	0	0	0	0	0
Bradi1g12715.4	0	0	0	0	0	0	0	0
Bradi1g12750.5	0	0	0	0	0	0	0	0
Bradi1g12760.2	0	0	0	0	0	0	0	0
Bradi1g12780.5	0	0	0	0	0	0	0	0
Bradi1g12800.1	0	0	0	0	0	0	0	0
Bradi1g12830.2	0	0	0	0	0	0	1	0
Bradi1g12837.1	0	0	0	0	0	0	0	0
Bradi1g12850.1	0	0	0	0	0	0	0	0
Bradi1g12851.1	3	0	0	0	0	0	0	0
Bradi1g12852.1	0	0	0	0	0	0	0	0
Bradi1g12870.2	0	0	0	0	2	0	0	0
Bradi1g12875.1	0	0	0	0	0	0	0	0
Bradi1g12950.1	3	2	2	5	4	3	2	2
Bradi1g12960.6	0	0	0	0	0	0	0	0
Bradi1g12970.1	0	0	0	0	0	0	0	0
Bradi1g12980.4	0	0	0	0	0	0	0	0
Bradi1g12990.2	0	0	0	0	0	0	0	0
Bradi1g13030.2	0	0	0	0	0	0	0	0
Bradi1g13047.1	0	0	0	0	0	0	0	0
Bradi1g13060.1	12	13	0	0	2	2	5	19
Bradi1g13070.1	4	6	0	0	2	2	1	0
Bradi1g13080.1	0	0	0	0	0	0	0	0
Bradi1g13090.1	0	0	0	0	0	0	0	0
Bradi1g13097.1	0	0	0	0	0	0	0	0
Bradi1g13140.1	0	0	0	0	0	0	0	0
Bradi1g13160.1	0	0	0	0	0	0	0	0
Bradi1g13166.1	0	0	0	0	0	0	0	0
Bradi1g13190.3	0	0	0	0	3	0	0	0
Bradi1g13203.1	0	0	0	0	0	0	0	0
Bradi1g13207.1	0	0	0	0	2	0	0	0
Bradi1g13223.2	0	0	0	0	0	0	0	0
Bradi1g13232.1	4	21	7	0	0	0	1	0
Bradi1g13240.1	0	0	0	0	0	0	0	0
Bradi1g13261.13	0	0	0	0	0	0	0	0
Bradi1g13323.1	0	0	0	0	0	0	2	0
Bradi1g13333.1	1	1	1	1	1	1	1	1
Bradi1g13367.3	0	0	0	0	0	0	0	0
Bradi1g13373.1	0	0	0	0	0	0	0	0
Bradi1g13380.1	0	0	0	0	0	0	0	0
Bradi1g13387.2	0	0	0	0	0	0	0	0
Bradi1g13412.1	0	0	0	0	0	0	2	0
Bradi1g13425.2	0	0	0	0	0	0	2	11
Bradi1g13430.2	0	0	0	0	0	0	0	0
Bradi1g13440.1	0	0	0	0	0	0	0	0
Bradi1g13460.1	0	0	0	0	0	0	0	0
Bradi1g13470.1	0	0	0	0	0	0	0	0
Bradi1g13500.3	0	0	0	0	0	0	0	0
Bradi1g13510.1	0	0	0	0	0	0	0	0
Bradi1g13512.5	0	0	0	0	7	0	0	0
Bradi1g13520.1	0	0	0	0	0	0	0	0
Bradi1g13530.1	0	0	0	0	0	0	0	0
Bradi1g13541.1	3	2	0	0	0	0	0	0
Bradi1g13580.1	0	0	0	0	0	0	0	0
Bradi1g13590.1	0	0	0	0	0	0	0	0
Bradi1g13600.6	0	0	0	0	0	0	0	0
Bradi1g13620.1	0	0	0	0	0	0	0	0
Bradi1g13660.1	0	0	2	0	6	0	0	0
Bradi1g13665.1	0	0	0	0	0	0	0	0
Bradi1g13670.1	0	0	4	0	0	0	0	0
Bradi1g13680.1	0	0	0	0	0	0	0	0
Bradi1g13700.1	0	0	0	0	0	0	0	0
Bradi1g13730.1	0	0	0	0	0	0	0	0
Bradi1g13760.2	0	0	10	12	0	0	11	8
Bradi1g13787.5	0	0	0	0	0	0	0	0
Bradi1g13823.1	0	0	0	0	0	0	0	0
Bradi1g13840.3	0	0	0	0	0	0	0	0
Bradi1g13857.1	0	0	0	0	0	0	0	0
Bradi1g13868.1	0	0	0	0	0	0	0	0
Bradi1g13882.1	0	0	0	0	0	0	0	0
Bradi1g13900.1	0	0	0	0	0	0	0	0
Bradi1g13910.1	0	0	0	0	0	0	0	0
Bradi1g13920.1	0	0	0	0	0	0	0	0
Bradi1g13950.1	0	0	0	0	0	0	0	0
Bradi1g13960.1	0	0	0	0	0	0	0	0
Bradi1g13971.2	0	0	1	1	1	1	1	1
Bradi1g13980.10	3	17	9	0	0	0	2	0
Bradi1g13990.1	0	0	0	0	0	0	0	0
Bradi1g14020.1	0	0	0	0	0	0	0	0
Bradi1g14030.10	0	0	0	0	0	0	0	0
Bradi1g14050.2	5	0	4	0	0	0	0	0
Bradi1g14091.1	0	0	0	0	0	0	0	0
Bradi1g14110.1	0	0	0	0	0	0	0	0
Bradi1g14127.4	0	0	0	0	0	0	0	0
Bradi1g14140.1	0	0	0	0	0	0	0	0
Bradi1g14160.1	0	0	0	0	0	0	0	0
Bradi1g14170.3	3	2	7	11	0	0	1	0
Bradi1g14190.3	0	0	0	0	0	0	0	0
Bradi1g14200.1	1	1	0	0	4	3	1	0
Bradi1g14230.1	4	0	0	0	0	0	0	0
Bradi1g14240.1	0	0	0	0	0	0	0	0
Bradi1g14250.1	0	0	0	0	0	0	0	0
Bradi1g14270.1	0	0	0	0	0	0	0	0
Bradi1g14307.1	0	0	0	0	0	0	0	0
Bradi1g14346.1	0	0	0	0	0	0	0	0
Bradi1g14350.1	8	12	0	0	0	0	6	4
Bradi1g14370.1	0	0	0	0	15	12	9	12
Bradi1g14400.1	0	0	0	0	0	0	0	0
Bradi1g14425.2	0	0	0	0	0	0	0	0
Bradi1g14460.2	0	0	2	0	0	0	0	0
Bradi1g14467.1	4	0	0	0	0	0	2	0
Bradi1g14480.2	0	0	0	0	0	0	0	0
Bradi1g14486.2	0	0	0	0	0	0	0	0
Bradi1g14497.1	0	0	0	0	0	0	0	0
Bradi1g14510.4	0	0	0	0	0	0	0	0
Bradi1g14517.1	0	0	0	0	0	0	0	0
Bradi1g14536.1	0	0	0	0	0	0	0	0
Bradi1g14550.1	0	0	0	0	0	0	0	0
Bradi1g14558.1	0	0	0	0	0	0	0	0
Bradi1g14560.11	9	0	0	0	0	0	0	0
Bradi1g14580.1	0	0	0	0	0	0	0	0
Bradi1g14606.1	0	0	0	0	0	0	0	0
Bradi1g14610.28	0	0	0	0	0	0	0	0
Bradi1g14620.1	0	0	0	0	0	0	0	0
Bradi1g14660.1	0	0	0	0	0	0	0	0
Bradi1g14670.1	0	0	0	0	0	0	0	0
Bradi1g14677.13	0	0	0	0	0	0	0	0
Bradi1g14690.1	0	0	0	0	0	0	0	0
Bradi1g14720.1	0	0	0	0	0	0	12	0
Bradi1g14740.1	0	0	0	0	0	0	0	0
Bradi1g14750.2	0	0	0	0	0	0	0	0
Bradi1g14760.7	0	0	0	0	0	0	0	0
Bradi1g14780.1	0	0	0	0	0	0	0	0
Bradi1g14790.2	0	0	0	0	0	0	1	0
Bradi1g14810.1	10	8	0	0	0	0	0	0
Bradi1g14840.1	0	0	0	0	0	0	0	0
Bradi1g14850.1	0	0	0	0	0	0	0	0
Bradi1g14900.1	0	0	0	0	0	0	0	0
Bradi1g14910.4	0	0	0	0	0	0	0	0
Bradi1g14950.3	0	0	0	0	0	0	0	0
Bradi1g14965.4	0	0	0	0	0	0	0	0
Bradi1g14976.7	0	0	0	0	0	0	0	0
Bradi1g14983.2	0	0	0	0	3	0	0	0
Bradi1g14986.2	11	4	5	3	3	7	4	5
Bradi1g14990.1	11	4	5	3	3	7	4	5
Bradi1g15000.2	0	0	0	0	0	0	0	0
Bradi1g15020.4	0	0	0	0	0	0	0	0
Bradi1g15030.1	0	0	0	0	0	0	0	0
Bradi1g15040.4	1	1	1	1	1	1	1	1
Bradi1g15050.1	13	5	7	11	0	5	1	1
Bradi1g15055.2	0	0	0	17	0	0	0	0
Bradi1g15090.5	0	0	0	0	0	0	0	0
Bradi1g15100.1	0	0	0	0	0	0	0	0
Bradi1g15126.1	5	0	0	0	0	0	0	0
Bradi1g15161.1	0	0	0	0	0	0	0	0
Bradi1g15170.1	0	0	5	3	3	0	4	9
Bradi1g15190.1	0	0	0	0	0	0	0	0
Bradi1g15222.1	0	0	0	0	0	0	0	0
Bradi1g15230.1	0	0	0	0	0	0	0	0
Bradi1g15242.1	0	0	0	0	0	0	0	0
Bradi1g15260.1	0	0	0	0	0	0	0	0
Bradi1g15270.1	0	0	0	0	0	0	0	0
Bradi1g15280.1	0	0	5	3	5	4	0	0
Bradi1g15290.1	3	2	2	5	4	3	2	2
Bradi1g15300.5	0	0	0	0	0	0	1	1
Bradi1g15310.2	0	0	0	0	0	0	0	0
Bradi1g15317.1	0	0	0	0	0	0	0	0
Bradi1g15330.3	0	0	0	0	0	0	0	0
Bradi1g15377.2	4	6	3	2	0	0	0	0
Bradi1g15390.1	6	0	0	0	9	9	8	0
Bradi1g15410.1	0	0	0	0	0	0	0	0
Bradi1g15420.2	0	0	0	0	0	0	0	0
Bradi1g15440.1	0	0	0	0	0	0	0	0
Bradi1g15486.1	0	0	0	0	0	0	0	0
Bradi1g15500.1	0	0	0	0	0	0	0	0
Bradi1g15507.1	0	0	0	0	0	0	0	0
Bradi1g15547.1	13	5	3	2	6	5	0	0
Bradi1g15590.1	0	0	0	0	0	0	0	0
Bradi1g15592.1	0	0	0	0	0	0	0	0
Bradi1g15595.4	0	0	0	0	0	0	0	0
Bradi1g15610.1	0	0	0	0	11	10	0	0
Bradi1g15627.1	0	0	0	0	0	0	0	0
Bradi1g15640.1	1	1	1	1	1	1	1	1
Bradi1g15670.1	0	0	0	0	0	0	0	0
Bradi1g15707.1	0	0	0	0	0	0	0	0
Bradi1g15713.1	0	0	0	0	0	0	0	0
Bradi1g15725.1	0	0	0	0	0	0	0	0
Bradi1g15740.3	0	0	0	0	0	0	0	0
Bradi1g15750.1	0	0	0	0	0	0	0	0
Bradi1g15760.1	0	0	5	3	0	0	3	3
Bradi1g15770.1	0	0	0	0	0	0	0	0
Bradi1g15790.3	0	0	0	0	0	0	0	0
Bradi1g15820.4	0	0	0	0	0	0	0	0
Bradi1g15840.1	13	5	3	2	0	0	0	0
Bradi1g15850.1	1	1	1	1	2	2	1	1
Bradi1g15857.1	0	0	0	0	0	0	0	0
Bradi1g15900.2	8	12	0	0	0	0	0	0
Bradi1g15910.6	0	0	0	0	0	0	0	0
Bradi1g15930.1	5	9	4	6	0	0	0	0
Bradi1g15950.1	0	0	0	0	0	0	0	0
Bradi1g15960.1	0	0	0	0	0	0	1	1
Bradi1g15986.1	0	0	0	0	0	0	0	0
Bradi1g16020.2	0	0	0	0	0	0	0	0
Bradi1g16030.1	0	0	0	0	0	0	0	0
Bradi1g16037.5	0	0	0	0	0	0	0	0
Bradi1g16091.1	0	0	0	0	0	0	0	0
Bradi1g16097.3	0	0	0	0	0	0	0	0
Bradi1g16120.4	0	0	0	0	0	0	0	0
Bradi1g16160.2	0	0	0	0	0	0	0	0
Bradi1g16165.1	0	0	0	0	0	0	0	0
Bradi1g16180.1	0	0	0	0	0	0	1	0
Bradi1g16202.1	0	0	0	0	0	0	0	0
Bradi1g16208.1	0	0	0	0	0	0	0	0
Bradi1g16230.3	0	0	0	0	0	0	0	0
Bradi1g16235.1	0	0	0	0	0	0	0	0
Bradi1g16240.2	0	0	0	0	0	0	0	0
Bradi1g16355.1	0	0	0	0	0	0	0	0
Bradi1g16480.1	8	0	5	3	0	0	0	0
Bradi1g16490.5	0	0	0	0	0	0	0	0
Bradi1g16517.1	0	0	0	0	0	0	0	0
Bradi1g16540.1	0	0	0	0	0	0	0	0
Bradi1g16580.1	3	2	2	5	4	3	2	2
Bradi1g16595.1	0	0	0	0	0	0	0	0
Bradi1g16602.1	0	0	0	0	0	0	0	0
Bradi1g16610.1	0	0	0	0	0	0	0	0
Bradi1g16620.2	0	0	0	0	0	0	0	0
Bradi1g16630.1	4	6	12	13	2	2	2	2
Bradi1g16640.1	0	0	0	0	0	0	0	0
Bradi1g16660.1	0	0	0	0	0	0	0	0
Bradi1g16670.1	1	1	1	1	1	1	1	1
Bradi1g16680.1	0	0	0	0	0	0	0	0
Bradi1g16710.1	0	0	0	0	0	0	0	0
Bradi1g16730.1	0	0	0	0	0	0	0	0
Bradi1g16740.2	0	0	0	0	0	0	0	0
Bradi1g16802.1	0	0	0	0	0	0	0	0
Bradi1g16810.1	0	0	0	0	0	0	0	0
Bradi1g16830.1	0	0	0	0	0	0	0	0
Bradi1g17046.2	6	7	11	9	9	9	8	10
Bradi1g17050.1	0	0	0	0	0	0	0	0
Bradi1g17060.1	0	0	0	0	0	0	0	0
Bradi1g17070.1	0	0	0	0	0	0	0	0
Bradi1g17080.3	0	0	0	0	0	0	0	0
Bradi1g17090.1	0	0	0	0	0	0	0	0
Bradi1g17094.1	0	0	0	0	0	0	0	0
Bradi1g17118.1	0	0	0	0	2	2	0	0
Bradi1g17140.1	14	11	0	0	11	10	0	0
Bradi1g17160.2	0	0	0	0	0	0	0	0
Bradi1g17170.1	0	0	0	0	0	0	0	0
Bradi1g17190.3	0	0	0	0	0	0	0	0
Bradi1g17200.1	3	2	0	0	4	3	2	2
Bradi1g17237.1	11	4	5	3	3	7	4	5
Bradi1g17243.1	5	22	4	6	11	10	0	0
Bradi1g17250.1	0	0	0	0	0	0	0	0
Bradi1g17257.1	0	0	0	0	0	0	1	0
Bradi1g17270.1	0	0	0	0	0	0	0	0
Bradi1g17280.1	0	0	0	0	0	0	0	0
Bradi1g17290.1	0	0	0	0	0	0	0	0
Bradi1g17300.1	0	0	0	0	0	0	0	0
Bradi1g17310.1	0	0	0	0	0	0	0	0
Bradi1g17335.1	0	0	0	0	0	0	0	0
Bradi1g17372.1	0	0	0	0	0	0	1	0
Bradi1g17380.1	0	0	0	0	0	0	0	0
Bradi1g17390.2	0	0	0	0	0	0	0	0
Bradi1g17400.1	0	0	0	0	0	0	0	0
Bradi1g17420.1	0	0	0	0	0	0	0	0
Bradi1g17430.1	0	0	0	0	0	0	0	0
Bradi1g17440.1	0	0	0	0	11	10	0	0
Bradi1g17470.1	0	0	0	0	2	0	0	0
Bradi1g17480.1	0	0	0	0	8	14	2	11
Bradi1g17490.1	13	5	0	0	0	0	0	0
Bradi1g17500.1	0	0	0	0	0	0	0	0
Bradi1g17510.2	3	2	2	0	6	5	2	2
Bradi1g17528.1	0	0	0	0	0	0	0	0
Bradi1g17560.3	0	0	0	0	0	0	0	0
Bradi1g17570.4	0	0	0	0	0	0	0	0
Bradi1g17620.5	0	0	0	0	1	1	1	0
Bradi1g17640.2	0	0	0	0	0	0	0	0
Bradi1g17660.1	0	0	0	0	2	2	5	0
Bradi1g17670.1	0	0	0	0	0	0	0	0
Bradi1g17692.1	0	0	0	0	0	0	0	0
Bradi1g17700.2	0	0	0	0	0	0	0	0
Bradi1g17730.2	0	0	0	0	6	5	0	0
Bradi1g17740.1	0	0	0	0	0	0	0	0
Bradi1g17762.2	0	0	0	0	0	0	0	0
Bradi1g17780.1	0	0	0	0	0	0	0	0
Bradi1g17790.1	0	0	0	0	0	0	0	0
Bradi1g17800.1	0	0	0	0	0	0	0	0
Bradi1g17810.1	0	0	0	0	0	0	0	0
Bradi1g17812.1	0	0	0	0	0	0	0	0
Bradi1g17840.1	12	0	0	0	2	2	0	0
Bradi1g17850.2	0	0	0	0	2	2	0	0
Bradi1g17870.3	0	0	2	5	0	0	0	0
Bradi1g17940.2	0	0	0	0	0	0	0	0
Bradi1g17980.6	0	0	0	0	0	0	0	0
Bradi1g17997.2	0	0	0	0	0	0	0	0
Bradi1g18030.1	0	0	0	0	0	0	1	0
Bradi1g18035.1	0	0	0	0	0	0	0	0
Bradi1g18050.1	3	2	2	5	4	3	2	2
Bradi1g18080.3	0	0	0	0	3	0	1	0
Bradi1g18090.3	0	0	0	0	0	0	0	0
Bradi1g18100.1	0	0	0	0	0	0	0	0
Bradi1g18110.1	0	0	0	0	0	0	0	0
Bradi1g18130.1	0	0	0	0	0	0	0	0
Bradi1g18200.1	0	0	0	0	0	0	0	0
Bradi1g18210.3	0	0	0	0	0	0	0	0
Bradi1g18230.1	0	0	0	0	0	0	0	0
Bradi1g18240.1	0	0	3	2	0	0	0	0
Bradi1g18250.3	0	0	0	0	0	0	0	0
Bradi1g18260.1	0	0	0	0	0	0	0	0
Bradi1g18270.3	0	0	0	0	0	0	0	0
Bradi1g18281.2	0	0	0	0	0	0	0	0
Bradi1g18293.1	0	0	0	0	0	0	0	0
Bradi1g18296.1	0	0	0	0	0	0	0	0
Bradi1g18305.1	0	0	0	0	0	0	0	0
Bradi1g18310.1	0	0	0	0	0	0	0	0
Bradi1g18333.1	0	0	0	0	0	0	0	0
Bradi1g18335.3	0	0	0	0	0	0	0	0
Bradi1g18347.7	1	1	13	10	1	1	1	1
Bradi1g18360.2	0	0	0	0	0	0	0	0
Bradi1g18380.1	0	0	0	0	0	0	0	0
Bradi1g18407.4	0	0	0	0	0	0	0	0
Bradi1g18420.1	0	0	0	0	0	0	0	0
Bradi1g18422.2	0	0	0	0	0	0	0	0
Bradi1g18430.1	0	0	0	0	0	0	0	0
Bradi1g18460.1	0	0	0	0	0	0	0	0
Bradi1g18470.1	0	0	0	0	0	0	0	0
Bradi1g18500.1	0	0	0	0	0	0	0	0
Bradi1g18510.3	0	0	0	0	0	0	0	0
Bradi1g18520.2	0	0	0	0	0	0	0	0
Bradi1g18526.1	0	0	0	0	0	0	0	0
Bradi1g18531.1	0	0	0	0	0	0	0	0
Bradi1g18537.1	0	0	0	0	0	0	0	0
Bradi1g18540.2	0	0	0	0	0	0	0	0
Bradi1g18560.2	3	2	0	0	0	0	0	0
Bradi1g18570.1	0	0	0	0	0	0	15	15
Bradi1g18595.1	0	0	0	0	0	0	0	0
Bradi1g18600.2	0	0	0	0	0	0	0	0
Bradi1g18641.1	0	0	0	0	0	0	0	0
Bradi1g18646.1	0	0	0	0	0	0	0	0
Bradi1g18650.1	10	8	7	11	6	5	9	12
Bradi1g18670.1	0	0	0	0	0	0	0	0
Bradi1g18680.1	0	0	0	0	0	0	0	0
Bradi1g18690.1	6	0	0	0	9	0	8	0
Bradi1g18702.1	0	0	0	0	0	0	0	0
Bradi1g18705.1	0	0	0	0	0	0	0	0
Bradi1g18720.3	0	0	0	0	0	0	0	0
Bradi1g18794.1	0	0	0	0	0	0	0	0
Bradi1g18800.1	0	0	0	0	2	0	0	0
Bradi1g18810.1	0	0	0	0	0	0	0	0
Bradi1g18815.1	0	0	0	0	0	0	0	0
Bradi1g18823.1	0	0	0	0	0	0	0	0
Bradi1g18840.2	2	0	0	0	0	0	0	0
Bradi1g18881.1	0	0	0	0	9	0	0	0
Bradi1g18890.1	0	0	0	0	0	0	0	0
Bradi1g18900.1	0	0	0	0	0	0	15	0
Bradi1g18920.1	0	0	0	0	0	0	0	0
Bradi1g18950.2	0	0	0	0	0	0	0	0
Bradi1g18960.2	3	17	0	0	0	0	0	0
Bradi1g19000.1	0	0	0	0	0	0	0	0
Bradi1g19010.1	3	17	9	7	15	12	2	2
Bradi1g19050.2	0	0	0	0	0	0	0	0
Bradi1g19054.3	0	0	0	0	0	0	0	0
Bradi1g19055.1	0	0	0	0	3	0	4	5
Bradi1g19090.2	0	0	0	0	0	0	0	0
Bradi1g19100.1	0	0	0	0	0	0	0	0
Bradi1g19120.1	4	6	3	2	0	0	0	0
Bradi1g19130.2	0	0	0	0	0	0	0	0
Bradi1g19145.1	0	0	0	0	0	0	0	0
Bradi1g19150.1	0	0	0	0	0	0	1	0
Bradi1g19166.1	0	0	0	0	0	0	0	0
Bradi1g19171.1	0	0	0	0	2	0	0	0
Bradi1g19176.1	0	0	0	0	0	0	0	0
Bradi1g19220.2	3	2	2	5	4	3	2	2
Bradi1g19260.1	0	0	0	0	0	0	0	0
Bradi1g19265.1	0	0	0	0	0	0	0	0
Bradi1g19270.1	0	0	0	0	0	0	0	0
Bradi1g19280.1	0	0	0	0	1	1	1	0
Bradi1g19310.1	0	0	0	0	0	0	0	0
Bradi1g19380.1	0	0	0	0	0	0	0	0
Bradi1g19420.3	0	0	0	0	0	0	0	0
Bradi1g19444.1	0	0	0	0	0	0	0	0
Bradi1g19450.2	0	0	0	0	0	0	0	0
Bradi1g19456.1	0	0	0	0	0	0	0	0
Bradi1g19470.1	4	0	3	2	0	0	1	0
Bradi1g19500.4	1	0	0	0	0	0	0	0
Bradi1g19520.2	0	0	0	0	0	0	0	0
Bradi1g19591.2	0	0	0	0	9	0	0	0
Bradi1g19607.1	0	0	0	0	0	0	0	0
Bradi1g19620.4	0	0	0	0	0	0	0	0
Bradi1g19627.2	0	0	0	0	0	0	0	0
Bradi1g19640.3	0	0	0	0	0	0	0	0
Bradi1g19660.1	5	9	4	6	11	10	0	0
Bradi1g19670.1	0	0	0	0	0	0	0	0
Bradi1g19680.2	3	0	0	0	0	0	0	0
Bradi1g19695.3	17	20	0	0	0	0	0	0
Bradi1g19698.1	1	1	1	1	1	1	1	1
Bradi1g19713.1	12	0	0	0	8	14	2	0
Bradi1g19725.1	0	0	0	0	0	0	0	0
Bradi1g19730.1	3	2	0	0	0	0	2	0
Bradi1g19740.1	0	0	0	0	0	0	0	0
Bradi1g19750.2	0	0	0	0	0	0	0	0
Bradi1g19760.1	0	0	0	0	0	0	0	0
Bradi1g19777.1	0	0	0	0	0	0	0	0
Bradi1g19785.1	0	0	0	0	5	4	0	0
Bradi1g19790.1	0	0	0	0	0	0	0	0
Bradi1g19800.4	0	0	0	0	0	0	0	0
Bradi1g19810.1	0	0	3	2	0	0	0	0
Bradi1g19820.1	0	0	0	0	0	0	0	0
Bradi1g19850.1	1	1	1	1	1	1	1	1
Bradi1g19871.1	0	0	0	0	0	0	0	0
Bradi1g19890.1	0	0	0	0	0	0	0	0
Bradi1g19910.1	0	0	0	0	0	0	0	0
Bradi1g19920.1	0	0	1	1	0	0	1	1
Bradi1g19940.1	0	0	0	0	0	0	0	0
Bradi1g19950.1	0	0	0	0	0	0	0	0
Bradi1g20050.1	0	0	0	0	0	0	0	0
Bradi1g20060.1	0	0	0	0	0	0	0	0
Bradi1g20063.2	0	0	0	0	0	0	1	0
Bradi1g20067.2	0	0	0	0	0	0	0	0
Bradi1g20106.1	0	0	0	0	0	0	0	0
Bradi1g20119.1	0	0	0	0	0	0	0	0
Bradi1g20125.1	0	0	0	0	0	0	0	0
Bradi1g20150.2	0	0	0	0	0	0	0	0
Bradi1g20160.1	0	0	0	0	0	0	0	0
Bradi1g20166.1	2	0	0	0	0	0	0	0
Bradi1g20185.1	5	0	4	6	0	0	1	0
Bradi1g20197.4	0	0	0	0	0	0	0	0
Bradi1g20210.1	0	0	0	0	0	0	0	0
Bradi1g20220.1	11	4	5	3	3	7	4	5
Bradi1g20230.2	0	0	0	0	0	0	0	0
Bradi1g20240.1	8	12	8	8	0	0	0	0
Bradi1g20250.3	0	0	0	0	0	0	0	0
Bradi1g20260.1	0	0	8	8	0	0	0	0
Bradi1g20280.2	0	0	0	0	0	0	0	0
Bradi1g20300.1	0	0	0	0	0	0	0	0
Bradi1g20320.2	1	1	1	1	1	1	1	1
Bradi1g20340.1	0	0	0	0	0	0	0	0
Bradi1g20350.1	0	0	0	0	13	11	0	0
Bradi1g20370.3	1	1	1	1	1	1	1	1
Bradi1g20380.1	0	0	0	0	0	0	0	0
Bradi1g20385.1	0	0	0	0	0	0	0	0
Bradi1g20440.1	9	10	9	7	7	6	15	15
Bradi1g20450.1	0	0	0	0	0	0	0	0
Bradi1g20460.1	0	0	0	0	2	2	7	0
Bradi1g20470.1	0	0	0	0	0	0	0	0
Bradi1g20480.1	0	0	0	0	0	0	0	0
Bradi1g20500.1	0	0	0	0	0	0	0	0
Bradi1g20520.2	0	0	0	0	2	0	1	1
Bradi1g20527.3	0	0	0	0	0	0	0	0
Bradi1g20540.1	0	0	0	0	0	0	0	0
Bradi1g20550.1	0	0	0	0	0	0	0	0
Bradi1g20560.3	0	0	0	0	1	1	1	0
Bradi1g20570.2	0	0	0	0	0	0	0	0
Bradi1g20580.1	1	1	1	1	1	1	1	1
Bradi1g20586.5	17	0	0	0	0	0	0	0
Bradi1g20589.1	0	0	0	0	0	0	0	0
Bradi1g20596.2	0	0	0	0	0	0	1	0
Bradi1g20600.1	0	0	0	0	0	0	0	0
Bradi1g20610.1	0	0	0	0	0	0	0	0
Bradi1g20640.3	1	1	1	1	0	5	1	1
Bradi1g20660.3	0	0	0	0	0	0	0	0
Bradi1g20670.1	0	0	0	0	0	0	0	0
Bradi1g20690.1	0	0	0	0	0	0	0	0
Bradi1g20710.1	0	0	1	1	1	1	1	1
Bradi1g20715.2	0	0	0	0	0	0	0	0
Bradi1g20737.1	0	0	0	0	0	0	0	0
Bradi1g20750.1	0	0	0	0	0	0	0	0
Bradi1g20780.1	3	2	0	0	0	0	2	2
Bradi1g20790.3	0	0	0	0	0	0	0	0
Bradi1g20797.2	0	0	0	0	0	0	0	0
Bradi1g20840.1	0	0	0	0	0	0	0	0
Bradi1g20890.2	0	0	0	0	0	0	0	0
Bradi1g20930.1	5	0	4	0	0	0	0	0
Bradi1g20941.1	0	0	0	0	0	0	0	0
Bradi1g20950.1	4	6	3	2	11	10	14	14
Bradi1g20980.1	0	0	0	0	0	0	0	0
Bradi1g21010.1	0	0	0	0	0	0	0	0
Bradi1g21018.2	0	0	0	0	0	0	0	0
Bradi1g21022.1	0	0	0	0	0	0	0	0
Bradi1g21050.2	0	0	0	0	0	0	0	0
Bradi1g21095.1	10	8	7	11	6	5	2	2
Bradi1g21097.1	0	0	0	0	0	0	0	0
Bradi1g21102.3	0	0	0	0	0	0	0	0
Bradi1g21110.1	0	0	0	0	0	0	0	0
Bradi1g21115.1	0	0	0	0	0	0	0	0
Bradi1g21120.4	0	0	0	0	0	0	0	0
Bradi1g21130.2	0	0	0	0	0	0	0	0
Bradi1g21190.3	0	0	0	0	0	0	0	0
Bradi1g21230.1	0	0	0	0	0	0	0	0
Bradi1g21237.2	0	0	0	0	0	0	0	0
Bradi1g21250.1	0	0	0	0	0	0	0	0
Bradi1g21260.1	0	0	8	8	6	5	0	0
Bradi1g21271.1	0	0	0	0	0	0	0	0
Bradi1g21280.2	0	0	0	0	0	0	0	0
Bradi1g21290.1	1	1	1	1	1	1	1	1
Bradi1g21300.2	14	0	0	0	0	0	0	0
Bradi1g21305.3	0	0	0	0	0	0	0	0
Bradi1g21335.1	0	0	0	0	0	0	0	0
Bradi1g21363.1	0	0	0	0	0	0	0	0
Bradi1g21410.1	0	0	0	0	0	0	0	0
Bradi1g21455.16	0	0	0	0	0	0	0	0
Bradi1g21470.3	0	0	0	0	0	0	0	0
Bradi1g21497.7	0	0	0	0	0	0	0	0
Bradi1g21510.1	0	0	0	15	0	0	0	0
Bradi1g21540.1	0	0	0	0	0	0	0	0
Bradi1g21560.1	0	0	0	0	0	0	0	0
Bradi1g21570.1	0	0	0	0	0	0	0	0
Bradi1g21580.3	4	0	5	3	2	0	1	1
Bradi1g21590.1	0	0	0	0	0	0	2	2
Bradi1g21595.1	8	0	0	0	0	0	0	0
Bradi1g21610.1	0	0	0	0	0	0	1	0
Bradi1g21620.5	0	0	0	0	0	0	0	0
Bradi1g21635.1	0	0	0	0	0	0	0	0
Bradi1g21640.1	0	0	0	0	0	0	0	0
Bradi1g21647.1	0	0	0	0	0	0	0	0
Bradi1g21700.1	0	0	0	0	0	0	0	0
Bradi1g21710.1	0	0	0	0	0	0	0	0
Bradi1g21730.2	1	0	5	3	3	0	1	1
Bradi1g21740.1	1	1	1	1	1	1	1	1
Bradi1g21762.1	4	0	4	0	0	0	0	0
Bradi1g21800.1	0	0	3	0	0	0	0	0
Bradi1g21831.3	0	0	0	0	0	0	0	0
Bradi1g21860.1	0	0	0	0	0	0	0	0
Bradi1g21880.1	0	0	0	0	0	0	0	0
Bradi1g21890.1	0	0	0	0	0	0	0	0
Bradi1g21900.1	0	0	2	0	0	0	0	0
Bradi1g21907.5	0	0	0	0	0	0	0	0
Bradi1g21914.3	0	0	0	0	0	0	0	0
Bradi1g21923.1	15	0	0	0	0	0	0	0
Bradi1g21940.1	0	0	0	0	0	0	0	0
Bradi1g21950.1	0	0	0	0	2	2	0	0
Bradi1g21956.1	0	0	0	0	0	0	0	0
Bradi1g21965.1	0	0	0	0	0	0	0	0
Bradi1g21967.1	0	0	0	0	0	0	0	0
Bradi1g22001.1	0	0	0	15	0	0	0	0
Bradi1g22010.1	0	0	0	0	0	0	0	0
Bradi1g22020.2	11	4	5	3	3	0	4	5
Bradi1g22030.1	0	0	0	0	0	0	0	0
Bradi1g22037.1	0	0	0	0	0	0	0	0
Bradi1g22050.1	3	2	2	0	6	5	9	12
Bradi1g22070.1	0	0	0	0	0	0	0	0
Bradi1g22077.1	0	0	0	0	0	0	0	0
Bradi1g22087.1	0	0	0	0	2	0	1	0
Bradi1g22101.2	11	4	5	3	3	7	4	5
Bradi1g22105.1	0	0	0	0	0	0	0	0
Bradi1g22110.2	0	0	0	0	0	0	0	0
Bradi1g22121.1	0	0	0	0	0	0	0	0
Bradi1g22140.4	0	0	0	0	0	0	0	0
Bradi1g22147.3	0	0	0	0	0	0	0	0
Bradi1g22160.1	0	0	0	0	0	0	0	0
Bradi1g22200.3	0	0	0	0	5	4	0	0
Bradi1g22205.1	0	0	0	0	0	0	0	0
Bradi1g22210.1	0	0	0	0	0	0	0	0
Bradi1g22280.1	0	0	0	0	0	0	0	0
Bradi1g22290.1	0	0	0	0	0	0	0	0
Bradi1g22311.1	4	0	0	0	0	0	0	0
Bradi1g22321.1	0	0	0	0	0	0	0	0
Bradi1g22330.1	0	0	0	0	0	0	0	0
Bradi1g22340.1	0	0	0	0	0	0	0	0
Bradi1g22351.1	0	0	0	0	0	0	0	0
Bradi1g22361.2	0	0	0	0	0	0	0	0
Bradi1g22370.1	4	0	3	2	7	6	2	2
Bradi1g22380.1	0	0	0	0	0	0	0	0
Bradi1g22440.1	1	0	0	0	11	10	2	0
Bradi1g22450.1	0	0	3	2	0	0	0	0
Bradi1g22480.1	0	0	0	0	0	0	0	0
Bradi1g22490.2	0	0	0	0	0	0	0	0
Bradi1g22540.1	0	0	0	0	0	0	0	0
Bradi1g22545.1	0	0	0	0	0	0	0	0
Bradi1g22551.2	0	0	0	0	0	0	0	0
Bradi1g22553.1	0	0	0	0	0	0	0	0
Bradi1g22557.1	0	0	0	0	0	0	0	0
Bradi1g22572.3	0	0	0	0	0	0	0	0
Bradi1g22600.1	0	0	0	0	0	0	0	0
Bradi1g22607.1	0	0	0	0	0	0	0	0
Bradi1g22630.2	0	0	0	0	0	0	0	0
Bradi1g22650.1	0	0	0	0	0	0	0	0
Bradi1g22660.1	0	0	0	0	0	0	0	0
Bradi1g22690.5	13	5	0	0	0	0	0	0
Bradi1g22700.1	0	0	0	0	0	0	0	0
Bradi1g22717.5	0	0	0	0	0	0	0	0
Bradi1g22730.1	0	0	4	0	0	0	0	0
Bradi1g22740.1	0	0	0	0	0	0	0	0
Bradi1g22747.1	0	0	0	0	0	0	0	0
Bradi1g22750.1	0	0	2	5	4	3	2	2
Bradi1g22757.2	0	0	0	0	0	0	0	0
Bradi1g22790.1	0	0	0	0	0	0	0	0
Bradi1g22800.1	0	0	0	0	0	0	0	0
Bradi1g22811.1	0	0	0	0	0	0	0	0
Bradi1g22820.1	0	0	2	0	0	0	9	0
Bradi1g22830.1	0	0	0	0	2	2	0	0
Bradi1g22840.2	1	1	1	1	1	1	1	1
Bradi1g22863.2	0	0	0	0	0	0	0	0
Bradi1g22866.2	0	0	0	0	0	0	0	0
Bradi1g22870.4	0	0	0	0	0	0	0	0
Bradi1g22880.2	5	9	4	6	11	10	9	12
Bradi1g22888.1	0	0	0	0	0	0	0	0
Bradi1g22890.3	0	0	3	2	0	0	15	15
Bradi1g22900.1	0	0	0	0	0	0	0	0
Bradi1g22920.1	0	0	0	0	0	0	1	0
Bradi1g22930.1	4	0	0	0	0	0	0	0
Bradi1g22990.2	0	0	0	0	0	0	0	0
Bradi1g23010.1	0	0	0	0	0	0	0	0
Bradi1g23030.3	0	0	0	0	0	0	0	0
Bradi1g23060.1	0	0	0	0	0	0	0	0
Bradi1g23070.1	0	0	0	0	0	0	0	0
Bradi1g23080.1	0	0	0	0	0	0	0	0
Bradi1g23090.1	0	0	0	0	0	0	0	0
Bradi1g23095.1	0	0	0	0	0	0	0	0
Bradi1g23110.1	10	8	4	11	0	0	0	0
Bradi1g23116.1	0	0	0	0	0	0	0	0
Bradi1g23120.1	0	0	0	0	0	0	0	0
Bradi1g23130.3	0	0	0	0	2	2	12	0
Bradi1g23140.1	0	0	0	0	0	0	0	0
Bradi1g23150.1	0	0	0	0	0	0	0	0
Bradi1g23185.1	0	0	0	0	0	0	0	0
Bradi1g23219.1	0	0	0	0	0	0	0	0
Bradi1g23287.2	0	0	0	0	0	0	0	0
Bradi1g23320.1	0	0	0	0	0	0	0	0
Bradi1g23340.1	0	0	0	0	0	0	0	0
Bradi1g23353.1	0	0	0	0	0	0	0	0
Bradi1g23370.3	0	0	0	0	0	0	0	0
Bradi1g23381.1	0	0	0	0	0	0	0	0
Bradi1g23390.1	0	0	0	0	0	0	0	0
Bradi1g23440.1	0	0	0	0	0	0	2	2
Bradi1g23450.1	8	12	0	0	2	2	5	19
Bradi1g23470.1	1	0	1	1	1	1	1	1
Bradi1g23513.1	0	0	0	0	0	0	0	0
Bradi1g23516.3	0	0	0	0	0	0	0	0
Bradi1g23534.1	0	0	0	0	0	0	0	0
Bradi1g23542.1	0	0	0	0	0	0	0	0
Bradi1g23550.1	5	0	0	0	0	0	0	0
Bradi1g23560.1	0	0	0	0	0	0	0	0
Bradi1g23580.2	4	0	0	0	8	14	0	0
Bradi1g23590.1	1	1	1	1	1	1	1	1
Bradi1g23610.2	3	2	2	5	4	3	2	2
Bradi1g23620.1	5	22	4	6	0	0	0	0
Bradi1g23630.1	0	0	0	0	0	0	0	0
Bradi1g23635.1	0	0	0	0	0	0	0	0
Bradi1g23640.4	0	0	0	0	0	0	0	0
Bradi1g23653.1	0	0	1	1	0	0	1	0
Bradi1g23660.1	0	0	0	0	0	0	0	0
Bradi1g23675.6	0	0	0	0	0	0	0	0
Bradi1g23683.1	0	0	0	0	0	0	0	0
Bradi1g23692.1	0	0	0	0	0	0	0	0
Bradi1g23701.1	0	0	0	0	0	0	0	0
Bradi1g23710.1	15	0	0	0	2	2	0	0
Bradi1g23716.1	0	0	0	0	0	0	0	0
Bradi1g23722.1	0	0	0	0	2	2	0	0
Bradi1g23730.1	0	0	0	0	8	0	0	0
Bradi1g23746.1	0	0	0	0	0	0	0	0
Bradi1g23756.1	0	0	0	0	0	0	0	0
Bradi1g23780.1	1	1	1	1	1	1	1	1
Bradi1g23812.2	0	0	0	0	0	0	0	0
Bradi1g23829.1	0	0	0	0	0	0	0	0
Bradi1g23840.1	0	0	0	0	0	0	0	0
Bradi1g23872.1	0	0	0	0	0	0	0	0
Bradi1g23880.1	0	0	0	0	0	0	0	0
Bradi1g23890.1	0	0	0	0	0	0	0	0
Bradi1g23895.1	0	0	0	0	0	0	4	9
Bradi1g23910.1	0	0	0	0	0	0	0	0
Bradi1g23920.1	0	0	0	0	0	0	0	0
Bradi1g23930.1	0	0	0	0	0	0	0	0
Bradi1g23935.1	0	0	0	0	0	0	0	0
Bradi1g23990.1	5	0	0	0	0	0	0	0
Bradi1g24000.3	0	0	4	0	0	0	0	0
Bradi1g24010.1	0	0	0	0	0	0	0	0
Bradi1g24020.3	0	0	0	0	0	0	0	0
Bradi1g24080.1	0	0	0	0	0	0	0	0
Bradi1g24105.1	0	0	0	0	0	0	0	0
Bradi1g24121.2	0	0	0	0	2	0	0	0
Bradi1g24126.1	0	0	0	0	0	0	0	0
Bradi1g24132.2	0	0	0	0	0	0	0	0
Bradi1g24135.3	0	0	0	0	0	0	0	0
Bradi1g24140.1	0	0	0	0	0	0	0	0
Bradi1g24143.1	0	0	0	0	0	0	0	0
Bradi1g24147.3	0	0	0	0	0	0	2	2
Bradi1g24160.1	0	0	0	0	0	0	0	0
Bradi1g24170.3	0	0	0	0	0	0	0	0
Bradi1g24180.1	0	0	0	0	0	0	0	0
Bradi1g24195.3	0	0	0	0	0	0	0	0
Bradi1g24230.1	0	0	0	0	0	0	0	0
Bradi1g24277.2	0	0	0	0	0	0	0	0
Bradi1g24287.8	0	0	0	0	0	0	0	0
Bradi1g24297.1	0	0	0	0	0	0	0	0
Bradi1g24303.1	0	0	0	0	0	0	0	0
Bradi1g24310.1	0	0	0	0	0	0	0	0
Bradi1g24316.1	0	0	0	0	0	15	0	0
Bradi1g24320.3	0	0	0	0	0	0	4	9
Bradi1g24340.1	0	0	3	2	0	0	0	0
Bradi1g24347.1	0	0	0	0	0	0	0	0
Bradi1g24360.1	0	0	0	0	0	0	0	0
Bradi1g24390.1	0	0	0	0	0	0	0	0
Bradi1g24410.1	0	0	4	0	0	0	0	0
Bradi1g24449.1	0	0	0	0	0	0	0	0
Bradi1g24461.1	0	0	0	0	0	0	8	0
Bradi1g24463.1	0	0	0	0	0	0	0	0
Bradi1g24471.1	0	0	2	0	0	0	0	0
Bradi1g24476.1	0	0	0	0	0	0	0	0
Bradi1g24490.1	0	0	0	0	0	0	0	0
Bradi1g24500.2	0	0	0	0	0	0	2	2
Bradi1g24516.1	0	0	0	0	0	0	0	0
Bradi1g24522.1	0	0	4	6	0	0	0	0
Bradi1g24541.1	0	0	0	0	0	0	0	0
Bradi1g24560.1	0	0	0	0	0	0	0	0
Bradi1g24580.1	0	0	0	0	1	1	1	0
Bradi1g24590.1	0	0	0	0	0	0	2	2
Bradi1g24620.3	0	0	0	0	0	0	0	0
Bradi1g24625.1	0	0	0	0	0	0	0	0
Bradi1g24635.1	2	3	6	4	5	4	16	13
Bradi1g24640.1	0	0	0	0	0	0	0	0
Bradi1g24660.1	0	0	0	0	0	0	0	0
Bradi1g24700.4	0	0	0	0	0	0	0	0
Bradi1g24710.1	0	0	0	0	7	0	10	7
Bradi1g24730.5	0	0	0	0	0	0	0	0
Bradi1g24740.1	1	1	1	1	1	1	1	1
Bradi1g24747.1	0	0	2	16	7	6	2	2
Bradi1g24753.1	0	0	0	0	4	3	0	0
Bradi1g24760.1	3	2	2	5	4	3	2	2
Bradi1g24788.1	0	0	0	0	0	0	0	0
Bradi1g24790.1	0	0	0	0	0	0	0	0
Bradi1g24800.1	0	0	0	0	0	0	0	0
Bradi1g24811.4	0	0	0	0	0	0	0	0
Bradi1g24820.1	0	0	0	0	11	10	0	0
Bradi1g24830.1	0	0	0	0	0	0	0	0
Bradi1g24870.2	3	2	2	5	4	3	2	2
Bradi1g24887.1	0	0	0	0	0	0	0	0
Bradi1g24970.1	0	0	0	0	0	0	0	0
Bradi1g24990.2	0	0	0	0	0	0	0	0
Bradi1g24996.3	0	0	0	0	0	0	0	0
Bradi1g25017.2	0	0	0	0	2	0	0	0
Bradi1g25030.1	0	0	0	0	0	0	0	0
Bradi1g25070.1	0	0	0	0	0	0	0	0
Bradi1g25095.1	0	0	0	0	0	0	0	0
Bradi1g25107.1	0	0	0	0	0	0	0	0
Bradi1g25117.2	5	0	4	0	0	0	0	0
Bradi1g25150.1	13	5	3	2	6	5	0	0
Bradi1g25157.3	0	0	0	0	0	0	0	0
Bradi1g25187.1	0	0	0	0	0	0	0	0
Bradi1g25230.1	0	0	0	0	0	0	0	0
Bradi1g25250.1	0	0	0	0	0	0	0	0
Bradi1g25265.1	0	0	0	0	0	0	0	0
Bradi1g25270.1	0	0	0	0	0	0	0	0
Bradi1g25293.1	0	0	0	0	0	0	0	0
Bradi1g25297.2	0	0	0	0	0	0	0	0
Bradi1g25320.1	0	0	0	0	0	0	0	0
Bradi1g25330.2	0	0	0	0	0	0	0	0
Bradi1g25350.1	1	1	7	11	1	1	1	1
Bradi1g25380.2	0	0	0	0	0	0	0	0
Bradi1g25400.1	0	0	0	0	0	0	0	0
Bradi1g25410.1	0	0	0	0	0	0	0	0
Bradi1g25420.1	2	0	0	0	3	0	0	0
Bradi1g25430.4	3	2	2	5	4	3	2	2
Bradi1g25440.1	4	0	15	0	11	10	0	0
Bradi1g25447.3	0	0	3	2	0	0	0	0
Bradi1g25460.4	0	0	3	2	0	0	0	0
Bradi1g25487.1	0	0	0	0	0	0	0	0
Bradi1g25497.1	0	0	0	0	2	2	0	0
Bradi1g25510.1	0	0	0	0	0	0	0	0
Bradi1g25512.1	0	0	0	0	0	0	0	0
Bradi1g25514.1	0	0	0	0	0	0	0	0
Bradi1g25517.1	0	0	0	0	2	2	0	0
Bradi1g25530.1	0	0	3	2	0	0	0	0
Bradi1g25540.1	0	0	0	0	0	0	0	0
Bradi1g25552.1	0	0	0	0	0	0	0	0
Bradi1g25564.1	0	0	0	0	0	0	0	0
Bradi1g25577.2	0	0	0	0	0	0	0	0
Bradi1g25588.1	0	0	0	0	0	0	0	0
Bradi1g25600.1	0	0	0	0	2	2	0	0
Bradi1g25640.1	0	0	0	0	0	0	0	0
Bradi1g25657.1	0	0	0	0	2	0	0	0
Bradi1g25670.3	1	0	1	1	1	1	0	0
Bradi1g25680.2	0	0	0	17	0	0	0	0
Bradi1g25693.1	0	0	0	0	0	0	0	0
Bradi1g25697.2	0	0	0	0	0	0	0	0
Bradi1g25712.1	0	0	0	0	0	0	0	0
Bradi1g25727.1	15	0	0	0	2	2	0	0
Bradi1g25760.1	0	0	0	0	0	0	0	0
Bradi1g25780.1	0	0	0	0	0	0	0	0
Bradi1g25800.1	0	0	0	0	0	0	0	0
Bradi1g25810.1	11	4	0	0	1	1	0	0
Bradi1g25830.2	0	0	0	0	0	0	1	0
Bradi1g25847.1	0	0	0	0	0	0	0	0
Bradi1g25870.1	0	0	0	0	0	0	0	0
Bradi1g25880.1	0	0	0	0	0	0	0	0
Bradi1g25900.2	0	0	0	0	0	0	0	0
Bradi1g25913.1	0	0	0	0	0	0	0	0
Bradi1g25918.1	0	0	0	0	0	0	0	0
Bradi1g25930.1	0	0	7	11	0	0	0	0
Bradi1g25937.1	13	5	3	2	0	0	0	0
Bradi1g25990.1	0	0	0	0	0	0	0	0
Bradi1g26000.2	13	5	7	11	6	5	2	2
Bradi1g26020.1	0	0	3	2	0	0	0	0
Bradi1g26025.2	0	0	0	0	0	0	0	0
Bradi1g26040.1	0	0	0	0	2	2	5	19
Bradi1g26081.1	11	4	5	3	3	7	4	0
Bradi1g26090.1	0	0	0	0	0	0	0	0
Bradi1g26100.1	0	0	0	0	0	0	0	0
Bradi1g26120.1	0	0	0	0	0	0	0	0
Bradi1g26132.1	0	0	0	0	0	0	0	0
Bradi1g26150.1	0	0	0	0	0	0	0	0
Bradi1g26158.1	0	0	0	0	0	0	0	0
Bradi1g26166.1	0	0	0	0	0	0	0	0
Bradi1g26170.5	0	0	0	0	0	0	0	0
Bradi1g26180.1	0	0	0	0	0	0	0	0
Bradi1g26220.1	0	0	0	0	0	0	0	0
Bradi1g26240.1	0	0	0	0	0	0	0	0
Bradi1g26260.1	1	1	1	1	1	1	1	1
Bradi1g26287.14	0	0	0	0	0	0	0	0
Bradi1g26317.1	0	0	0	0	0	0	0	0
Bradi1g26330.1	0	0	0	0	0	0	0	0
Bradi1g26337.1	0	0	0	0	0	0	0	0
Bradi1g26360.1	0	0	0	0	0	0	0	0
Bradi1g26381.1	0	0	0	0	0	0	0	0
Bradi1g26403.1	2	0	0	0	0	0	0	0
Bradi1g26410.1	0	0	0	0	0	0	0	0
Bradi1g26430.2	0	0	0	0	0	0	0	0
Bradi1g26440.3	0	0	0	0	0	0	0	0
Bradi1g26457.2	0	0	0	0	0	0	0	0
Bradi1g26480.1	6	0	0	0	0	0	0	0
Bradi1g26485.1	0	0	0	0	0	0	0	0
Bradi1g26510.1	0	0	0	0	0	0	0	0
Bradi1g26530.1	0	0	0	0	8	14	6	4
Bradi1g26550.1	0	0	0	0	0	0	0	0
Bradi1g26570.1	0	0	0	0	0	0	0	0
Bradi1g26580.1	0	0	0	0	0	0	0	0
Bradi1g26640.1	0	0	0	0	0	0	0	0
Bradi1g26647.2	0	0	0	0	0	0	0	0
Bradi1g26680.4	0	0	0	0	0	0	0	0
Bradi1g26720.1	0	0	0	0	0	0	0	0
Bradi1g26736.1	0	0	0	0	0	0	0	0
Bradi1g26750.1	0	0	0	0	0	0	0	0
Bradi1g26760.1	0	0	0	0	0	0	0	0
Bradi1g26766.1	1	0	0	0	0	0	1	1
Bradi1g26775.1	0	0	0	0	0	0	1	0
Bradi1g26790.1	0	0	0	0	0	0	14	14
Bradi1g26796.1	0	0	3	2	0	0	0	0
Bradi1g26800.2	4	6	3	2	11	10	14	14
Bradi1g26810.1	1	0	0	0	0	0	0	0
Bradi1g26830.1	0	0	0	0	0	0	0	0
Bradi1g26857.7	0	0	0	0	0	0	0	0
Bradi1g26880.1	1	16	2	5	10	8	6	4
Bradi1g26890.1	0	0	0	0	0	0	0	0
Bradi1g26900.1	0	0	0	0	0	0	0	0
Bradi1g26912.2	11	4	5	3	1	1	4	5
Bradi1g26920.1	0	0	0	0	0	0	0	0
Bradi1g26930.2	0	0	0	0	0	0	0	0
Bradi1g26950.1	0	0	0	0	0	0	0	0
Bradi1g26970.1	0	0	0	0	0	0	0	0
Bradi1g26980.5	0	0	0	0	0	0	0	0
Bradi1g27095.1	0	0	0	0	3	0	4	5
Bradi1g27100.1	0	0	0	0	0	0	0	0
Bradi1g27110.1	0	0	0	0	0	0	0	0
Bradi1g27115.1	11	4	5	3	0	0	0	0
Bradi1g27130.1	0	0	0	0	0	0	0	0
Bradi1g27197.1	10	8	7	11	6	5	9	12
Bradi1g27220.2	0	0	0	0	0	0	0	0
Bradi1g27237.4	0	0	0	0	0	0	0	0
Bradi1g27250.5	0	0	0	0	0	0	0	0
Bradi1g27270.2	0	0	0	0	0	0	0	0
Bradi1g27275.1	0	0	0	0	0	0	0	0
Bradi1g27290.4	0	0	0	0	0	0	0	0
Bradi1g27300.5	0	0	0	0	0	0	0	0
Bradi1g27305.1	0	0	0	0	0	0	0	0
Bradi1g27314.1	0	0	0	0	0	0	1	0
Bradi1g27320.3	0	0	0	0	0	0	0	0
Bradi1g27344.3	0	0	0	0	0	0	0	0
Bradi1g27370.1	0	0	0	0	0	0	0	0
Bradi1g27377.6	0	0	0	0	0	0	0	0
Bradi1g27394.1	0	0	0	0	0	0	0	0
Bradi1g27397.1	0	0	0	0	0	0	0	0
Bradi1g27421.1	0	0	0	0	0	0	0	0
Bradi1g27430.2	0	0	0	0	0	0	0	0
Bradi1g27443.1	0	0	0	0	0	0	0	0
Bradi1g27470.2	0	0	0	0	0	0	0	0
Bradi1g27481.6	0	0	0	0	0	0	0	0
Bradi1g27529.1	0	0	0	0	0	0	0	0
Bradi1g27542.1	0	0	0	0	0	0	1	0
Bradi1g27585.1	0	0	0	0	0	0	0	0
Bradi1g27595.1	0	0	0	0	0	0	0	0
Bradi1g27700.1	0	0	0	0	0	0	0	0
Bradi1g27715.1	0	0	0	0	0	0	0	0
Bradi1g27730.2	0	0	0	0	0	0	0	0
Bradi1g27745.3	0	0	0	0	0	0	0	0
Bradi1g27750.1	0	0	0	0	0	0	0	0
Bradi1g27757.2	0	0	0	0	0	0	0	0
Bradi1g27770.1	0	0	0	0	0	0	0	0
Bradi1g27780.2	0	0	0	0	0	0	0	0
Bradi1g27790.1	0	0	0	0	0	0	0	0
Bradi1g27807.2	0	0	0	0	0	0	0	0
Bradi1g27842.1	0	0	0	0	0	0	0	0
Bradi1g27855.1	0	0	0	0	0	0	0	0
Bradi1g27867.1	0	0	15	0	11	10	0	0
Bradi1g27880.6	0	0	0	0	0	0	0	0
Bradi1g27901.1	0	0	0	0	0	0	0	0
Bradi1g27910.1	0	0	0	0	0	0	0	0
Bradi1g27934.1	0	0	0	0	0	0	0	0
Bradi1g27947.3	0	0	0	0	0	0	0	0
Bradi1g28031.1	0	0	0	0	1	1	1	0
Bradi1g28055.3	0	0	0	0	0	0	0	0
Bradi1g28056.1	0	0	0	0	0	0	0	0
Bradi1g28057.1	0	0	0	0	0	0	0	0
Bradi1g28060.1	0	0	0	0	0	0	0	0
Bradi1g28100.4	0	0	0	0	0	0	0	0
Bradi1g28110.2	0	0	0	0	0	0	0	0
Bradi1g28130.1	0	0	0	0	0	0	0	0
Bradi1g28136.1	0	0	0	0	0	0	0	0
Bradi1g28140.4	1	0	5	3	1	1	4	5
Bradi1g28150.1	0	0	0	0	0	0	0	0
Bradi1g28180.3	0	0	0	0	0	0	0	0
Bradi1g28190.1	0	0	0	0	0	0	0	0
Bradi1g28196.1	0	0	0	0	0	0	0	0
Bradi1g28213.1	0	0	0	0	0	0	0	0
Bradi1g28216.1	0	0	0	0	0	0	0	0
Bradi1g28220.1	0	0	0	0	0	0	0	0
Bradi1g28230.3	0	0	0	0	0	0	0	0
Bradi1g28267.1	0	0	0	0	0	0	0	0
Bradi1g28300.3	0	0	0	0	0	0	0	0
Bradi1g28315.1	0	0	0	0	0	0	0	0
Bradi1g28326.1	0	0	0	0	1	1	1	1
Bradi1g28330.1	3	2	2	5	4	3	2	2
Bradi1g28340.1	0	0	0	0	0	0	0	0
Bradi1g28353.1	0	0	0	0	0	0	0	0
Bradi1g28366.1	0	0	0	0	0	0	0	0
Bradi1g28380.2	0	0	0	0	0	0	0	0
Bradi1g28437.2	0	0	0	0	0	0	0	0
Bradi1g28467.1	6	0	5	3	0	0	8	0
Bradi1g28487.1	0	0	0	0	0	0	0	0
Bradi1g28490.1	13	5	7	11	6	5	1	1
Bradi1g28507.4	0	0	0	0	0	0	0	0
Bradi1g28513.1	0	0	0	0	0	0	0	0
Bradi1g28522.1	0	0	0	0	0	0	0	0
Bradi1g28526.1	0	0	0	0	0	0	0	0
Bradi1g28540.1	0	0	0	0	0	0	0	0
Bradi1g28555.1	0	0	0	0	0	0	0	0
Bradi1g28560.1	0	0	0	0	0	0	0	0
Bradi1g28571.1	0	0	0	0	0	0	0	0
Bradi1g28580.1	0	0	0	0	0	0	0	0
Bradi1g28587.1	0	0	0	0	0	0	0	0
Bradi1g28610.1	0	0	0	0	0	0	0	0
Bradi1g28620.1	0	0	0	0	0	0	2	2
Bradi1g28637.1	0	0	0	0	0	0	0	0
Bradi1g28660.2	0	0	0	0	0	0	0	0
Bradi1g28690.1	0	0	0	0	0	0	0	0
Bradi1g28710.1	0	0	0	0	0	0	0	0
Bradi1g28780.1	0	0	0	0	0	0	0	0
Bradi1g28810.1	0	0	0	0	0	0	0	0
Bradi1g28825.1	0	0	0	0	0	0	0	0
Bradi1g28830.2	0	0	0	0	0	0	0	0
Bradi1g28847.2	0	0	0	0	0	0	0	0
Bradi1g28860.1	0	0	0	0	2	0	0	0
Bradi1g28880.1	14	11	15	14	11	10	0	0
Bradi1g28926.2	4	0	0	0	0	0	0	0
Bradi1g28930.1	0	0	0	0	0	0	0	0
Bradi1g28945.1	0	0	0	0	0	0	0	0
Bradi1g28960.3	0	0	0	0	0	0	0	0
Bradi1g28980.7	0	0	0	0	0	0	0	0
Bradi1g28995.1	0	0	0	0	0	0	0	0
Bradi1g29000.2	3	2	2	5	1	1	2	2
Bradi1g29010.3	0	0	0	0	0	0	0	0
Bradi1g29040.1	10	8	0	0	6	5	9	12
Bradi1g29060.10	0	0	0	0	0	0	0	0
Bradi1g29083.1	0	0	0	0	0	0	0	0
Bradi1g29140.2	0	0	0	0	0	0	0	0
Bradi1g29147.8	0	0	0	0	0	0	0	0
Bradi1g29160.1	0	0	0	0	0	0	0	0
Bradi1g29167.2	0	0	0	0	0	0	0	0
Bradi1g29187.2	0	0	0	0	0	0	0	0
Bradi1g29200.1	0	0	0	0	0	0	0	0
Bradi1g29210.2	0	0	0	0	0	0	0	0
Bradi1g29215.3	1	16	0	0	10	8	6	4
Bradi1g29220.1	11	4	5	3	3	7	4	9
Bradi1g29230.1	0	0	0	0	0	0	0	0
Bradi1g29260.1	0	0	0	0	0	0	0	0
Bradi1g29267.2	0	0	0	0	0	0	0	0
Bradi1g29271.1	0	0	0	0	0	0	0	0
Bradi1g29275.1	0	0	0	0	0	0	0	0
Bradi1g29279.1	0	0	0	0	0	0	0	0
Bradi1g29331.1	0	0	0	0	0	0	0	0
Bradi1g29370.4	0	0	0	0	0	0	0	0
Bradi1g29381.2	0	0	0	0	0	0	0	0
Bradi1g29420.1	0	0	1	1	0	0	0	0
Bradi1g29424.1	0	0	0	0	0	0	0	0
Bradi1g29441.5	0	0	0	0	0	0	0	0
Bradi1g29444.1	0	0	0	0	0	0	0	0
Bradi1g29446.1	0	0	0	0	0	0	0	0
Bradi1g29451.1	0	0	0	0	0	0	0	0
Bradi1g29464.1	0	0	0	0	0	0	0	0
Bradi1g29491.1	0	0	0	0	0	0	0	0
Bradi1g29515.1	0	0	0	0	0	0	0	0
Bradi1g29520.3	0	0	0	0	0	0	9	12
Bradi1g29537.4	0	0	0	0	0	0	0	0
Bradi1g29543.1	0	0	0	0	0	0	3	3
Bradi1g29560.2	0	0	0	0	0	0	0	0
Bradi1g29570.1	0	0	0	0	0	0	0	0
Bradi1g29577.2	0	0	0	0	0	0	0	0
Bradi1g29590.2	3	2	2	16	4	3	2	2
Bradi1g29611.1	0	0	0	0	0	0	0	0
Bradi1g29622.1	0	0	0	0	0	0	0	0
Bradi1g29634.3	0	0	0	0	0	0	0	0
Bradi1g29643.1	0	0	0	0	0	0	0	0
Bradi1g29647.1	0	0	0	0	0	0	0	0
Bradi1g29651.1	0	0	0	0	0	0	0	0
Bradi1g29655.1	0	0	0	0	0	0	0	0
Bradi1g29658.2	0	0	0	0	0	0	0	0
Bradi1g29663.1	0	0	0	0	0	0	0	0
Bradi1g29680.1	9	10	9	7	7	6	10	7
Bradi1g29700.2	0	0	0	0	0	0	0	0
Bradi1g29710.3	11	4	5	3	3	0	4	0
Bradi1g29720.1	0	0	0	0	0	0	0	0
Bradi1g29740.1	0	0	0	0	0	0	0	0
Bradi1g29750.3	0	0	0	0	0	0	0	0
Bradi1g29760.3	0	0	0	0	0	0	0	0
Bradi1g29776.1	0	0	1	1	2	0	1	0
Bradi1g29784.1	0	0	0	0	0	0	0	0
Bradi1g29792.1	0	0	0	0	0	0	0	0
Bradi1g29830.1	0	0	0	0	0	0	0	0
Bradi1g29840.10	0	0	0	0	0	0	0	0
Bradi1g29850.1	10	8	7	11	6	5	2	2
Bradi1g29857.1	0	0	0	0	2	2	5	0
Bradi1g29910.1	0	0	0	0	0	0	0	0
Bradi1g29947.2	0	0	0	0	0	0	0	0
Bradi1g29960.1	0	0	0	0	0	0	0	0
Bradi1g29980.1	0	0	0	0	0	0	0	0
Bradi1g30007.2	0	0	0	0	0	0	0	0
Bradi1g30040.2	0	0	0	0	0	0	0	0
Bradi1g30110.1	0	0	0	0	0	0	0	0
Bradi1g30113.3	0	0	0	0	0	0	0	0
Bradi1g30117.1	0	0	0	0	0	0	0	0
Bradi1g30130.2	1	1	1	1	2	2	12	0
Bradi1g30150.1	0	0	8	8	0	0	0	0
Bradi1g30160.1	0	0	0	0	4	3	0	0
Bradi1g30180.1	0	0	0	0	0	0	0	0
Bradi1g30190.3	0	0	0	0	0	0	0	0
Bradi1g30205.1	0	0	0	0	0	0	0	0
Bradi1g30220.1	0	0	0	0	0	0	0	0
Bradi1g30226.1	0	0	0	0	0	0	0	0
Bradi1g30230.3	0	0	0	0	0	0	0	0
Bradi1g30240.2	0	0	0	0	0	0	0	0
Bradi1g30252.1	0	0	0	0	0	0	0	0
Bradi1g30256.1	0	0	0	0	0	0	0	0
Bradi1g30277.1	0	0	0	0	0	0	0	0
Bradi1g30290.1	0	0	0	0	3	0	0	0
Bradi1g30300.1	17	0	0	0	0	0	0	0
Bradi1g30317.4	0	0	0	0	0	0	0	0
Bradi1g30323.2	0	0	0	0	0	0	0	0
Bradi1g30337.1	0	0	0	0	0	0	0	0
Bradi1g30350.1	0	0	0	0	0	0	0	0
Bradi1g30370.1	0	0	0	0	0	0	0	0
Bradi1g30383.1	0	0	0	0	0	0	0	0
Bradi1g30410.5	0	0	0	0	0	0	0	0
Bradi1g30440.1	11	4	5	3	1	1	1	1
Bradi1g30457.1	0	0	0	0	0	0	0	0
Bradi1g30462.2	0	0	0	0	0	0	0	0
Bradi1g30490.1	0	0	0	0	0	0	0	0
Bradi1g30500.1	0	0	0	0	0	0	0	0
Bradi1g30510.1	5	0	0	0	11	10	0	0
Bradi1g30560.1	0	0	0	0	0	0	0	0
Bradi1g30590.1	0	0	0	0	0	0	0	0
Bradi1g30640.1	0	0	0	0	0	0	0	0
Bradi1g30652.2	0	0	0	0	0	0	0	0
Bradi1g30661.1	0	0	0	0	0	0	0	0
Bradi1g30667.7	0	0	0	0	0	0	0	0
Bradi1g30691.1	4	0	0	0	0	0	0	0
Bradi1g30702.1	0	0	0	0	0	0	0	0
Bradi1g30710.2	3	17	0	0	15	12	2	2
Bradi1g30750.1	0	0	0	0	0	0	0	0
Bradi1g30767.4	0	0	0	0	0	0	0	0
Bradi1g30782.1	0	0	0	0	0	0	0	0
Bradi1g30797.2	0	0	0	0	0	0	0	0
Bradi1g30798.1	0	0	0	0	0	0	0	0
Bradi1g30807.1	0	0	0	0	0	0	0	0
Bradi1g30835.1	0	0	0	0	0	0	0	0
Bradi1g30836.1	0	0	0	0	0	0	0	0
Bradi1g30838.1	0	0	0	0	0	0	0	0
Bradi1g30846.1	2	0	6	4	5	4	3	3
Bradi1g30850.6	0	0	0	0	0	0	0	0
Bradi1g30860.1	0	0	0	0	0	0	5	19
Bradi1g30870.1	0	0	0	0	0	0	7	6
Bradi1g30910.1	0	0	0	0	0	0	0	0
Bradi1g30920.1	0	0	0	0	0	0	0	0
Bradi1g30930.5	0	0	0	0	0	0	0	0
Bradi1g30960.1	0	0	2	0	0	0	2	2
Bradi1g30965.1	0	0	0	0	0	0	0	0
Bradi1g30980.3	13	5	3	2	0	0	0	0
Bradi1g31010.1	0	0	0	0	0	0	0	0
Bradi1g31020.1	0	0	0	0	0	0	0	0
Bradi1g31050.1	0	0	0	0	0	0	0	0
Bradi1g31060.1	0	0	0	0	0	0	0	0
Bradi1g31072.1	0	0	0	15	0	0	12	11
Bradi1g31090.1	0	0	0	0	0	0	0	0
Bradi1g31100.1	0	0	0	0	0	0	0	0
Bradi1g31130.1	0	0	0	0	0	0	0	0
Bradi1g31140.1	0	0	0	0	0	0	0	0
Bradi1g31143.1	0	0	0	0	0	0	0	0
Bradi1g31150.1	0	0	0	0	0	0	0	0
Bradi1g31161.1	0	0	7	11	0	0	9	17
Bradi1g31176.1	11	4	5	3	3	7	4	5
Bradi1g31187.1	0	0	0	0	0	0	0	0
Bradi1g31200.1	0	0	0	0	0	0	0	0
Bradi1g31210.1	0	0	0	0	0	0	0	0
Bradi1g31220.5	0	0	0	0	0	0	0	0
Bradi1g31240.1	0	0	0	0	0	0	0	0
Bradi1g31260.1	0	0	0	0	6	0	1	1
Bradi1g31276.2	0	0	0	0	0	0	0	0
Bradi1g31280.1	3	2	2	0	4	3	2	2
Bradi1g31290.6	0	0	0	0	0	0	0	0
Bradi1g31300.1	0	0	0	0	0	0	0	0
Bradi1g31320.1	0	0	5	3	3	0	0	0
Bradi1g31350.2	0	0	0	0	0	0	0	0
Bradi1g31357.1	0	0	0	0	0	0	0	0
Bradi1g31395.1	0	0	0	0	0	0	0	0
Bradi1g31400.1	0	0	0	0	0	0	0	0
Bradi1g31417.2	0	0	0	0	0	0	0	0
Bradi1g31430.5	0	0	0	0	0	0	0	0
Bradi1g31470.1	0	0	0	0	0	0	0	0
Bradi1g31510.1	0	0	0	0	0	0	0	0
Bradi1g31520.1	0	0	0	0	0	0	0	0
Bradi1g31538.3	0	0	0	0	0	0	0	0
Bradi1g31542.1	0	0	0	0	0	0	0	0
Bradi1g31547.3	0	0	0	0	0	0	0	0
Bradi1g31580.6	0	0	0	0	0	0	0	0
Bradi1g31600.1	0	0	0	0	0	0	0	0
Bradi1g31605.1	0	0	0	0	0	0	0	0
Bradi1g31610.1	0	0	0	0	0	0	0	0
Bradi1g31612.2	0	0	0	0	0	0	15	15
Bradi1g31616.1	0	0	0	0	0	0	5	0
Bradi1g31630.1	0	0	0	0	0	0	0	0
Bradi1g31640.1	0	0	5	3	1	1	1	1
Bradi1g31656.1	0	0	0	0	0	0	0	0
Bradi1g31670.1	0	0	0	0	0	0	0	0
Bradi1g31700.1	3	2	0	0	0	0	0	0
Bradi1g31737.2	0	0	0	0	0	0	0	0
Bradi1g31750.1	0	0	0	0	0	0	0	0
Bradi1g31760.1	1	1	0	0	1	1	1	0
Bradi1g31767.2	0	0	0	0	0	0	0	0
Bradi1g31816.1	0	0	0	0	0	0	0	0
Bradi1g31830.1	0	0	0	0	0	0	0	0
Bradi1g31837.1	0	0	0	0	1	1	1	0
Bradi1g31890.1	3	0	0	0	6	5	2	2
Bradi1g31900.2	0	0	0	0	0	0	0	0
Bradi1g31910.1	0	0	0	0	0	0	0	0
Bradi1g31920.2	0	0	0	0	0	0	0	0
Bradi1g31931.1	0	0	0	0	0	0	0	0
Bradi1g31940.3	0	0	0	0	0	0	0	0
Bradi1g31950.5	0	0	0	0	0	0	0	0
Bradi1g31992.1	0	0	0	0	0	0	0	0
Bradi1g32001.1	0	0	0	0	0	0	2	2
Bradi1g32040.2	0	0	0	0	0	0	0	0
Bradi1g32060.1	0	0	0	0	0	0	0	0
Bradi1g32100.1	0	0	0	0	0	0	0	0
Bradi1g32140.1	0	0	0	0	0	0	0	0
Bradi1g32150.1	0	0	0	0	0	0	0	0
Bradi1g32160.1	0	0	0	0	0	0	0	0
Bradi1g32200.1	0	0	0	0	1	1	0	0
Bradi1g32287.1	0	0	0	0	0	0	0	0
Bradi1g32300.1	0	0	0	0	0	0	0	0
Bradi1g32360.1	0	0	0	0	0	0	0	0
Bradi1g32370.1	0	0	0	0	0	0	0	0
Bradi1g32380.1	0	0	0	0	0	0	0	0
Bradi1g32390.1	0	0	0	0	0	0	0	0
Bradi1g32400.1	0	0	0	0	2	2	0	0
Bradi1g32410.3	0	0	0	0	0	0	0	0
Bradi1g32420.1	13	5	0	0	6	0	2	2
Bradi1g32428.1	6	0	0	0	0	0	0	0
Bradi1g32445.1	0	0	10	12	0	0	0	0
Bradi1g32451.1	6	7	0	0	0	0	0	0
Bradi1g32453.1	2	3	0	0	0	0	0	0
Bradi1g32455.1	0	0	0	0	0	0	0	0
Bradi1g32456.1	6	7	0	0	0	0	4	0
Bradi1g32463.2	0	0	0	0	0	0	0	0
Bradi1g32470.1	0	0	0	0	0	0	0	0
Bradi1g32480.1	0	0	0	0	0	0	0	0
Bradi1g32521.1	0	0	0	0	7	6	0	0
Bradi1g32530.1	0	0	0	0	0	0	0	0
Bradi1g32540.1	0	0	0	0	0	0	0	0
Bradi1g32544.1	0	0	0	0	0	0	0	0
Bradi1g32547.1	0	0	0	0	4	3	0	0
Bradi1g32560.1	0	0	0	0	0	0	0	0
Bradi1g32565.1	0	0	0	0	0	0	0	0
Bradi1g32570.1	0	0	0	0	0	0	1	0
Bradi1g32580.1	0	0	0	0	0	0	0	0
Bradi1g32610.1	0	0	0	0	0	0	0	0
Bradi1g32620.1	0	0	0	0	0	0	0	0
Bradi1g32630.1	1	1	1	1	1	1	1	1
Bradi1g32636.1	0	0	0	0	0	0	0	0
Bradi1g32645.3	0	0	0	0	0	0	0	0
Bradi1g32650.3	0	0	0	0	0	0	0	0
Bradi1g32655.7	0	0	0	0	0	0	0	0
Bradi1g32660.1	0	0	0	0	0	0	0	0
Bradi1g32673.1	0	0	0	0	0	0	0	0
Bradi1g32690.5	0	0	0	0	0	0	0	0
Bradi1g32726.1	0	0	0	0	0	0	0	0
Bradi1g32732.5	0	0	0	0	0	0	0	0
Bradi1g32747.1	0	0	0	0	0	0	0	0
Bradi1g32757.1	0	0	0	0	0	0	0	0
Bradi1g32785.1	3	2	0	0	0	0	0	0
Bradi1g32810.1	14	0	0	0	0	0	0	0
Bradi1g32840.1	0	0	0	0	0	0	0	0
Bradi1g32850.1	5	0	1	1	0	5	1	0
Bradi1g32881.2	0	0	0	0	0	0	0	0
Bradi1g32886.1	0	0	5	3	5	4	0	0
Bradi1g32920.1	1	1	1	1	1	1	1	1
Bradi1g32933.5	0	0	0	0	0	0	0	0
Bradi1g32939.3	0	0	0	0	0	0	0	0
Bradi1g32945.1	2	0	0	0	0	0	1	0
Bradi1g32946.1	0	0	6	4	0	0	0	0
Bradi1g32977.3	0	0	0	0	0	0	0	0
Bradi1g32990.1	0	0	0	0	0	0	0	0
Bradi1g33001.4	0	0	0	0	0	0	0	0
Bradi1g33015.1	0	0	0	0	0	0	2	0
Bradi1g33020.2	0	0	0	0	0	0	0	0
Bradi1g33030.1	13	5	7	11	4	3	6	4
Bradi1g33040.8	0	0	0	0	0	0	0	0
Bradi1g33050.1	8	0	0	0	13	11	7	6
Bradi1g33080.2	0	0	0	0	0	0	0	0
[truncated: 14,209 more rows]

## Sheet: SupplDataset_4
Supplementary Data Set 4. Module overlap p-value and intersect gene number across all parameter settings (data for Fig. 3)									the name follow Bd21c, Bd21d, Bd3-1c, Bd3-1d, and it is - if there is no module from that library type
	type of overlap	14 - - -	20 - - -	- 12 - -	- 15 - -	5 2 - -	12 8 - -	- 13 - 8	- - 14 21	9 6 10 -	13 - 2 19	- 8 11 6	1 1 1 1	1 10 8 4	2 5 3 21	2 5 8 4	3 4 4 3	3 4 4 13	3 9 4 3	4 3 1 1	4 3 1 5	4 3 7 5	5 11 5 21	6 2 10 14	7 9 9 5	7 9 9 10	7 9 13 10	7 9 13 13	8 11 5 12	8 11 5 21	10 7 6 7	11 14 10 21			type of overlap	14 - - -	20 - - -	- 12 - -	- 15 - -	5 2 - -	12 8 - -	- 13 - 8	- - 14 21	9 6 10 -	13 - 2 19	- 8 11 6	1 1 1 1	1 10 8 4	2 5 3 21
parameter settings
(Bd21c, Bd21d, Bd3-1c, Bd3-1d, and 2 is constraint setting, and 4 is moderate setting)
[1,] 2 2 2 2	numbergene	NA	NA	NA	NA	36	13	13	11	13	16	10	168	12	56	3	79	5	3	6	5	41	4	17	3	20	3	9	3	3	23	5			p-value	NA	NA	NA	NA	1.15e-39	9.06e-22	1.57e-27	2.74e-18	7.2e-39	3.82e-66	1.61e-43	small, out of range	1.32e-21	1.01e-29
[2,] 2 2 2 4	numbergene	NA	NA	NA	NA	37	25	13	11	13	16	10	168	12	73	3	79	5	3	6	5	41	4	17	3	20	3	9	3	3	24	5			p-value	NA	NA	NA	NA	4.62e-40	2.02e-43	3.51e-24	2.74e-18	1.27e-37	3.82e-66	4.98e-41	small, out of range	1.32e-21	small, out of range
[3,] 2 2 4 2	numbergene	NA	NA	NA	NA	37	25	13	23	13	23	12	172	11	73	3	79	5	3	6	5	48	5	17	6	22	3	9	3	3	24	5			p-value	NA	NA	NA	NA	4.62e-40	2.02e-43	3.51e-24	2.13e-24	1.27e-37	1.71e-86	1.58e-48	small, out of range	3.62e-73	small, out of range
[4,] 2 2 4 4	numbergene	NA	NA	NA	NA	37	25	13	16	13	16	10	168	12	73	3	79	5	3	6	5	47	4	17	3	21	3	9	3	3	24	5			p-value	NA	NA	NA	NA	4.62e-40	2.02e-43	3.51e-24	5.35e-13	1.27e-37	3.19e-63	7.27e-40	small, out of range	1.32e-21	small, out of range
[5,] 2 4 2 2	numbergene	NA	NA	NA	NA	37	25	13	30	13	23	12	172	11	73	3	79	5	3	6	5	66	5	17	6	23	3	9	3	3	24	5			p-value	NA	NA	NA	NA	4.62e-40	2.02e-43	3.51e-24	3.09e-27	1.27e-37	3.08e-82	4.43e-47	small, out of range	3.62e-73	small, out of range
[6,] 2 4 2 4	numbergene	NA	NA	NA	NA	37	25	13	11	13	16	10	168	12	73	3	79	5	3	6	5	41	4	17	3	20	3	9	3	3	24	5			p-value	NA	NA	NA	NA	4.62e-40	2.02e-43	3.51e-24	2.74e-18	1.27e-37	3.82e-66	4.98e-41	small, out of range	1.32e-21	small, out of range
[7,] 2 4 4 2	numbergene	NA	NA	NA	NA	37	25	13	23	13	23	12	172	11	73	3	79	5	3	6	5	48	5	17	6	22	3	9	3	3	24	5			p-value	NA	NA	NA	NA	4.62e-40	2.02e-43	3.51e-24	2.13e-24	1.27e-37	1.71e-86	1.58e-48	small, out of range	3.62e-73	small, out of range
[8,] 2 4 4 4	numbergene	NA	NA	NA	NA	37	25	13	23	13	23	12	172	11	73	3	79	5	3	6	5	48	5	17	6	22	3	9	3	3	24	5			p-value	NA	NA	NA	NA	4.62e-40	2.02e-43	3.51e-24	2.13e-24	1.27e-37	1.71e-86	1.58e-48	small, out of range	3.62e-73	small, out of range
[9,] 4 2 2 2	numbergene	NA	NA	NA	NA	36	13	13	16	26	17	10	207	17	56	3	88	5	3	6	5	47	4	17	3	22	3	11	7	3	24	5			p-value	NA	NA	NA	NA	1.15e-39	2.79e-20	1.57e-27	5.35e-13	2.7e-86	4.81e-61	2.36e-42	small, out of range	9.69e-97	4.25e-34
[10,] 4 2 2 4	numbergene	NA	NA	NA	NA	36	13	13	30	26	34	12	218	14	56	3	88	5	3	6	5	66	5	17	6	24	3	11	7	4	25	5			p-value	NA	NA	NA	NA	1.15e-39	2.79e-20	1.57e-27	3.09e-27	2.7e-86	4.21e-114	3.97e-50	small, out of range	1.49e-79	7.26e-33
[11,] 4 2 4 2	numbergene	NA	NA	NA	NA	37	27	13	11	30	17	10	207	17	75	3	88	5	3	6	5	41	4	17	3	21	3	11	8	3	25	5			p-value	NA	NA	NA	NA	4.62e-40	1.41e-44	3.51e-24	2.74e-18	6.67e-88	3.73e-64	4.98e-41	small, out of range	9.69e-97	small, out of range
[12,] 4 2 4 4	numbergene	NA	NA	NA	NA	37	27	13	23	30	33	12	218	14	75	3	88	5	3	6	5	48	5	17	6	23	3	11	8	4	26	5			p-value	NA	NA	NA	NA	4.62e-40	1.41e-44	3.51e-24	2.13e-24	6.67e-88	2.49e-116	1.58e-48	small, out of range	1.49e-79	small, out of range
[13,] 4 4 2 2	numbergene	NA	NA	NA	NA	37	27	13	30	30	34	12	218	14	75	3	88	5	3	6	5	66	5	17	6	24	3	11	7	4	26	5			p-value	NA	NA	NA	NA	4.62e-40	1.41e-44	3.51e-24	3.09e-27	6.67e-88	4.21e-114	4.43e-47	small, out of range	1.49e-79	small, out of range
[14,] 4 4 2 4	numbergene	NA	NA	NA	NA	37	27	13	16	30	17	10	207	17	75	3	88	5	3	6	5	47	4	17	3	22	3	11	7	3	25	5			p-value	NA	NA	NA	NA	4.62e-40	1.41e-44	3.51e-24	5.35e-13	6.67e-88	4.81e-61	7.27e-40	small, out of range	9.69e-97	small, out of range
[15,] 4 4 4 2	numbergene	NA	NA	NA	NA	37	27	13	30	30	34	12	218	14	75	3	88	5	3	6	5	66	5	17	6	24	3	11	7	4	26	5			p-value	NA	NA	NA	NA	4.62e-40	1.41e-44	3.51e-24	3.09e-27	6.67e-88	4.21e-114	4.43e-47	small, out of range	1.49e-79	small, out of range
[16,] 4 4 4 4	numbergene	NA	NA	NA	NA	37	27	13	11	30	17	10	207	17	75	3	88	5	3	6	5	41	4	17	3	21	3	11	8	3	25	5			p-value	NA	NA	NA	NA	4.62e-40	1.41e-44	3.51e-24	2.74e-18	6.67e-88	3.73e-64	4.98e-41	small, out of range	9.69e-97	small, out of range
[truncated: 17 more columns]

## Sheet: SupplDataset_5
Supplementary Data Set 5. Module G/E/GxE DGE gene enrichment p-value (Table 1)
G(0.05cutoff)	moderate	smaller version1	smaller version2	smaller version3	smaller version4		E(0.05cutoff)	moderate	smaller version1	smaller version2	smaller version3	smaller version4		GxE(0.1cutoff)	moderate	smaller version1	smaller version2	smaller version3	smaller version4
Bd21c1	0.189699	0.150114	0.150114	0.577017	0.803564		Bd21c1	7.89011e-06	0.00169196	0.00169196	0.000716177	0.493556		Bd21c1	0.984666	0.893181	0.893181
Bd21c2	0.000187723	0.000440311	0.000440311	0.30137			Bd21c2	1.46314e-36	4.63227e-36	4.63227e-36	0.00121615			Bd21c2	1.82e-06	0.00201276	0.00201276	0.0203975
Bd21c3	0.998516	0.997566					Bd21c3	0.251644	0.0213459					Bd21c3	0.034612	0.00694133
Bd21c4	0.937757	0.937757					Bd21c4	0.927873	0.927873					Bd21c4	0.886553	0.886553
Bd21c5	4.87897e-08	4.87897e-08					Bd21c5	0.00452438	0.00452438					Bd21c5	0.00015149	0.00015149
Bd21c6	3.06975e-09	3.76683e-08	3.76683e-08	0.0144848			Bd21c6	3.92431e-06	0.066255	0.066255	0.0186104			Bd21c6	3.22e-06	0.108278	0.108278	0.00096205
Bd21c7	0.99909	0.952763	0.952763	0.992187			Bd21c7	0.989345	0.984004	0.984004	0.805448			Bd21c7	0.787452	0.660487	0.660487
Bd21c8	0.000214602	4.15993e-05					Bd21c8	5.38781e-08	2.70324e-07					Bd21c8	0.017694	0.0848483
Bd21c9	1.2635e-23	1.53993e-09	1.53993e-09	7.06241e-05			Bd21c9	1.78332e-15	3.9317e-09	3.9317e-09	0.0363825			Bd21c9	0.0178214	0.586916	0.586916	0.0572782
Bd21c10	0.000398309	0.0262117	0.0262117	0.0432426			Bd21c10	2.15158e-05	0.0296702	0.0296702	0.000665486			Bd21c10	0.77502			0.311737
Bd21c11	4.29125e-05	6.64017e-05					Bd21c11	0.000251769	0.000190632					Bd21c11	0.305112	0.570384
Bd21c12	0.00586827	0.00137135					Bd21c12	0.116157	0.042741					Bd21c12	0.791969
Bd21c13	9.608e-08	7.25857e-05					Bd21c13	0.00323968	0.0886047					Bd21c13	0.0159569	0.148537
Bd21c14	0.0631192	0.168052					Bd21c14	0.102693	0.707211					Bd21c14	2.29e-06	9.98e-06
Bd21c20	0.813242	0.777699					Bd21c20	0.989859	0.953547					Bd21c20	0.602811
Bd21d1	0.0475239	0.0475239			0.359261		Bd21d1	0.00145824	0.00145824			0.000213092		Bd21d1	0.79585	0.79585
Bd21d2	6.98997e-21	1.34584e-21					Bd21d2	5.37636e-05	7.07308e-05					Bd21d2	1.39e-07	4.61e-08
Bd21d3	0.872441	0.872441					Bd21d3	0.959595	0.959595					Bd21d3	0.983831	0.983831
Bd21d4	0.998262	0.998262					Bd21d4	0.47047	0.47047					Bd21d4	0.249763	0.249763
Bd21d5	0.00940576	0.0229503	0.0229503	0.438985			Bd21d5	1.42144e-47	1.96592e-26	1.96592e-26	0.000432197			Bd21d5	0.00026945	0.335726	0.335726	0.0678878
Bd21d6	1.77705e-27	4.42918e-17					Bd21d6	6.05261e-25	3.06384e-13					Bd21d6	0.00478239	0.0420699
Bd21d7	0.000955962	0.00193931					Bd21d7	0.00154538	0.00327895					Bd21d7	0.0666898	0.129472
Bd21d8	0.531625	0.813242					Bd21d8	0.309503	0.406786					Bd21d8	0.787856
Bd21d9	0.990727	0.990727					Bd21d9	0.96973	0.96973					Bd21d9	0.787856	0.787856
Bd21d10	0.662664	0.662664					Bd21d10	0.006794	0.006794					Bd21d10
Bd21d11	2.78354e-07	1.97478e-08					Bd21d11	2.81174e-06	1.41012e-07					Bd21d11	1.25e-10	2e-10
Bd21d12	0.00222965	0.0234432					Bd21d12	2.15745e-16	5.5983e-11					Bd21d12	9.98e-05	5.66e-05
Bd21d13	0.0895571	0.242015					Bd21d13	8.69145e-15	3.62559e-10					Bd21d13	3.55e-05	0.00234922
Bd21d14	4.29908e-05	0.000163924					Bd21d14	0.000105796	0.000816016					Bd21d14	0.516695
Bd31c1	0.252276	0.252276					Bd31c1	0.0066733	0.0066733					Bd31c1	0.9972	0.9972
Bd31c2	8.29081e-20	2.05961e-17					Bd31c2	1.03074e-10	9.32574e-10					Bd31c2	1.27e-06	0.00019376
Bd31c3	0.000964953	0.000964953					Bd31c3	9.74362e-28	9.74362e-28					Bd31c3	0.00997418	0.00997418
Bd31c4	0.99993	0.99993					Bd31c4	0.492314	0.492314					Bd31c4	0.187175	0.187175
Bd31c5	7.39288e-09	6.0426e-07					Bd31c5	2.63651e-15	3.44559e-09					Bd31c5	4.49e-06	2.74e-06
Bd31c6	0.00243506	0.00133503					Bd31c6	2.01143e-05	0.000153762					Bd31c6	0.542341	0.430254
Bd31c7	0.914893	0.923555					Bd31c7	0.881572	0.960413					Bd31c7	0.974716
Bd31c8	0.389524	0.389524					Bd31c8	0.000678828	0.000678828					Bd31c8	0.312287	0.312287
Bd31c9	0.98051	0.981858					Bd31c9	0.833541	0.605511					Bd31c9
Bd31c10	3.29568e-18	3.29568e-18					Bd31c10	7.30507e-07	7.30507e-07					Bd31c10	0.00752939	0.00752939
Bd31c11	0.657089	0.520849					Bd31c11	0.628204	0.747173					Bd31c11
Bd31c12	0.109987	0.109987					Bd31c12	3.31574e-05	3.31574e-05					Bd31c12	0.00522486	0.00522486
Bd31c13	0.9993	0.9993					Bd31c13	0.685574	0.685574					Bd31c13	0.466846	0.466846
Bd31c14	7.96559e-06	4.2083e-06					Bd31c14	2.17916e-06	3.53244e-06					Bd31c14	0.0717659	0.0672114
Bd31d1	0.0382867	0.0609354					Bd31d1	9.0947e-05	0.00715082					Bd31d1	0.674937	0.413826
Bd31d3	0.999678	0.999678					Bd31d3	0.57053	0.57053					Bd31d3	0.0868555	0.0868555
Bd31d4	0.256318	0.196767					Bd31d4	0.0129223	0.00164617					Bd31d4	0.512782	0.628247
Bd31d5	0.674947	0.841049	0.841049	0.268157			Bd31d5	0.96469	0.960333	0.960333	0.704228			Bd31d5	0.869975	0.841823	0.841823	0.610526
Bd31d6	0.0211494	0.0165973					Bd31d6	0.280678	0.476995					Bd31d6	0.779383
Bd31d7	0.0219601	0.0138161					Bd31d7	0.0140155	0.0161495					Bd31d7	0.736854	0.625509
Bd31d8	0.0831311	0.0831311					Bd31d8	3.6062e-16	3.6062e-16					Bd31d8	1.56e-05	1.56e-05
Bd31d10	0.910702	0.813242					Bd31d10	0.968688	0.989859					Bd31d10
Bd31d12	1.34237e-05	0.00103845	0.00103845	0.0189697			Bd31d12	3.17396e-07	1.91872e-05	1.91872e-05	0.0533635			Bd31d12	0.00012757	2.28e-05	2.28e-05
Bd31d13	0.999121	0.999121					Bd31d13	0.986751	0.986751					Bd31d13
Bd31d14	7.56085e-07	1.88947e-06					Bd31d14	0.992412	0.982492					Bd31d14	0.00012305	0.00339429
Bd31d15	0.0417888	0.040065					Bd31d15	0.989973	0.976863					Bd31d15	0.141798	0.411839
Bd31d19	5.34592e-15	2.01831e-07					Bd31d19	8.17636e-05	0.0108518					Bd31d19	0.176058	0.148537
Bd31d21	6.70485e-13		2.21019e-07	8.21683e-07			Bd31d21	3.29178e-57		3.02296e-48	0.252093			Bd31d21	4.02e-15		4.37e-09	0.00688242
Bd31d22	3.50841e-06		8.21683e-07				Bd31d22	0.34135		0.252093				Bd31d22	0.0199865		0.00688242

## Sheet: SupplDataset_6
Supplementary Data Set 6. Module GO enrichment (Table 1)
	lowest GO terms
Bd21c-1	water transport	fatty acid biosynthetic process	nitrate transmembrane transport	response to nitrate	cytoplasmic translation	ribosomal large subunit biogenesis	protein refolding	chaperone cofactor-dependent protein refolding	regulation of DNA-templated transcription initiation	regulation of actin polymerization or depolymerization	phospholipid biosynthetic process	protein processing	establishment of protein localization	spliceosomal snRNP assembly	protein localization to endoplasmic reticulum	regulation of protein-containing complex assembly	intracellular transport	ERAD pathway
Bd21c-2	photosynthesis, light harvesting in photosystem I	response to light stimulus	chlorophyll biosynthetic process	photosystem II stabilization	reductive pentose-phosphate cycle	photorespiration
Bd21c-3	translation	ribosomal small subunit assembly	reductive pentose-phosphate cycle	photorespiration	proton motive force-driven mitochondrial ATP synthesis	electron transport coupled proton transport	cellular aldehyde metabolic process	respiratory electron transport chain	photosynthetic electron transport in photosystem II
Bd21c-4	translation
Bd21c-5	tryptophan biosynthetic process	response to wounding	regulation of defense response	jasmonic acid biosynthetic process	cinnamic acid biosynthetic process	nucleotide-sugar metabolic process	lignin metabolic process	L-phenylalanine catabolic process
Bd21c-6	amino acid biosynthetic process	chorismate biosynthetic process	negative regulation of DNA recombination	aromatic amino acid family biosynthetic process	chromosome condensation	nucleosome assembly	shikimate metabolic process	response to stress	lipid metabolic process	phenylpropanoid biosynthetic process
Bd21c-7	ATP synthesis coupled electron transport	proton transmembrane transport	proton motive force-driven ATP synthesis	photosynthetic electron transport chain	translation	ribosomal small subunit assembly
Bd21c-8	starch metabolic process	glycogen metabolic process
Bd21c-9	plant-type primary cell wall biogenesis	plant-type secondary cell wall biogenesis	xylan acetylation	glucuronoxylan biosynthetic process	microtubule-based process	protein stabilization	plant-type cell wall cellulose biosynthetic process	UDP-xylose transmembrane transport	cytoskeleton organization
Bd21c-10	circadian rhythm
Bd21c-11	monocarboxylic acid biosynthetic process	fatty-acyl-CoA metabolic process	suberin biosynthetic process
Bd21c-12
Bd21c-13	response to fungus	chitin catabolic process	cell wall macromolecule catabolic process
Bd21c-14	glutathione metabolic process	cellular modified amino acid metabolic process	sulfur compound metabolic process	response to chemical	peptide metabolic process	alternative respiration
Bd21c-20	phosphatidylethanolamine biosynthetic process
Bd21d-1	cytoplasmic translation	protein refolding	chaperone cofactor-dependent protein refolding	response to endoplasmic reticulum stress	ribosomal large subunit biogenesis	regulation of actin polymerization or depolymerization	protein-RNA complex assembly
Bd21d-2	phenylpropanoid biosynthetic process	response to wounding	response to salicylic acid	regulation of systemic acquired resistance	lipid catabolic process	sterol metabolic process	transmembrane transport	jasmonic acid metabolic process	response to chitin
Bd21d-3	translation	cortical microtubule organization	photosynthetic electron transport chain	cellular homeostasis
Bd21d-4	translation	ribosomal small subunit assembly	reductive pentose-phosphate cycle	proton motive force-driven ATP synthesis	photorespiration	respiratory electron transport chain	electron transport coupled proton transport	cellular aldehyde metabolic process	oxidative phosphorylation	photosynthetic electron transport in photosystem II
Bd21d-5	photosynthesis, light harvesting in photosystem I	response to light stimulus	photorespiration	reductive pentose-phosphate cycle	photosystem II stabilization	photosystem II assembly	photosynthetic electron transport in photosystem I	carotenoid biosynthetic process
Bd21d-6	plant-type secondary cell wall biogenesis	plant-type primary cell wall biogenesis	lignin catabolic process	microtubule cytoskeleton organization	flavonoid biosynthetic process	xylan acetylation	plant-type cell wall cellulose biosynthetic process	UDP-xylose transmembrane transport	protein stabilization	cinnamic acid biosynthetic process	cellulose microfibril organization	glucuronoxylan biosynthetic process
Bd21d-7	circadian rhythm	water transport
Bd21d-8	protein autophosphorylation	intracellular signal transduction
Bd21d-9	photosynthesis	electron transport chain	ATP metabolic process	cellular nitrogen compound biosynthetic process	cellular respiration
Bd21d-10
Bd21d-11	tryptophan biosynthetic process	L-phenylalanine biosynthetic process	starch metabolic process	glycogen biosynthetic process	nucleotide-sugar metabolic process	transmembrane transport	glucan catabolic process
Bd21d-12
Bd21d-13	response to water	response to acid chemical
Bd21d-14
Bd31c-1	cytoplasmic translation	protein maturation	ribosomal large subunit biogenesis	fatty acid elongation, saturated fatty acid	fatty acid elongation, polyunsaturated fatty acid	fatty acid elongation, monounsaturated fatty acid	protein localization to endoplasmic reticulum	response to chemical	regulation of actin polymerization or depolymerization
Bd31c-2	defense response to bacterium	tryptophan biosynthetic process	defense response to oomycetes	transmembrane receptor protein serine/threonine kinase signaling pathway	recognition of pollen	chitin catabolic process	cell wall macromolecule catabolic process	response to fungus	monosaccharide transmembrane transport	response to salicylic acid	oxylipin biosynthetic process	protein phosphorylation
Bd31c-3	photosynthesis, light harvesting in photosystem I	response to light stimulus	chlorophyll biosynthetic process	photosystem II stabilization	xanthophyll biosynthetic process	trehalose metabolism in response to stress
Bd31c-4	translation	ribosomal small subunit assembly	reductive pentose-phosphate cycle	proton motive force-driven ATP synthesis	photorespiration	electron transport coupled proton transport	photosynthetic electron transport in photosystem II	respiratory electron transport chain
Bd31c-5	glycogen metabolic process	glucan biosynthetic process	plant-type cell wall biogenesis	starch metabolic process	protein kinase C-activating G protein-coupled receptor signaling pathway	nucleotide-sugar metabolic process
Bd31c-6	water transport	circadian rhythm
Bd31c-7	translation	photosynthetic electron transport chain
Bd31c-8	photosynthetic electron transport in photosystem I	photorespiration	plastid translation	small molecule metabolic process	reductive pentose-phosphate cycle	organophosphate metabolic process
Bd31c-9	transcription by RNA polymerase I	tRNA transcription by RNA polymerase III
Bd31c-10	cellulose biosynthetic process	plant-type primary cell wall biogenesis	plant-type secondary cell wall biogenesis	monocarboxylic acid biosynthetic process	long-chain fatty-acyl-CoA metabolic process	suberin biosynthetic process
Bd31c-11	regulation of defense response	response to wounding	response to ethylene
Bd31c-12
Bd31c-13	proton motive force-driven ATP synthesis	photosynthesis	proton transmembrane transport	respiratory electron transport chain	nicotinate metabolic process
Bd31c-14	chlorophyll catabolic process	triterpenoid biosynthetic process
Bd31d-1	cytoplasmic translation	glutathione metabolic process	fatty acid elongation, saturated fatty acid	fatty acid elongation, polyunsaturated fatty acid	fatty acid elongation, monounsaturated fatty acid	endoplasmic reticulum to cytosol auxin transport	protein refolding	protein-containing complex assembly	chaperone cofactor-dependent protein refolding	ribosomal large subunit biogenesis	regulation of actin polymerization or depolymerization	protein targeting to ER
Bd31d-3	translation	ribosomal small subunit assembly	proton motive force-driven ATP synthesis	reductive pentose-phosphate cycle	photorespiration	electron transport coupled proton transport	oxidative phosphorylation	photosynthetic electron transport in photosystem II	respiratory electron transport chain
Bd31d-4	water transport	reductive pentose-phosphate cycle	photorespiration
Bd31d-5	translation	cortical microtubule organization	response to cold	photosynthetic electron transport chain	polyol biosynthetic process	vacuolar protein processing	ribosomal small subunit assembly
Bd31d-6	response to chitin	regulation of DNA-templated transcription
Bd31d-7	circadian rhythm
Bd31d-8
Bd31d-10	transcription by RNA polymerase I	translation	cellular respiration	tRNA transcription by RNA polymerase III	electron transport chain
Bd31d-12
Bd31d-13	cellular metabolic process
Bd31d-14
Bd31d-15	plastoquinone biosynthetic process	chloroplast rRNA processing
Bd31d-19	phosphorylation	defense response	monosaccharide transmembrane transport	response to bacterium	ammonium transmembrane transport
Bd31d-21	photosynthesis, light harvesting in photosystem I	chlorophyll biosynthetic process	terpenoid biosynthetic process	photosystem II stabilization	aldonate transmembrane transport	response to blue light	glycogen metabolic process
Bd31d-22

## Sheet: SupplDataset_7
Supplementary Data Set 7. Module common genes (described in text)						the name follow Bd21c, Bd21d, Bd3-1c, Bd3-1d, and it is - if there is no module from that library type
	overlap type	common genes
1	14 - - -	Bradi1g05791.1	Bradi1g06241.1	Bradi1g06980.4	Bradi1g10240.1	Bradi1g21923.1	Bradi1g23710.1	Bradi1g25727.1	Bradi1g37080.1	Bradi1g53770.1	Bradi1g66270.1	Bradi1g74970.1	Bradi1g74980.1	Bradi2g04760.1	Bradi2g10495.1	Bradi2g11740.3	Bradi2g13010.5	Bradi2g27770.1	Bradi2g28050.1	Bradi2g35930.1	Bradi2g41010.1	Bradi2g42260.1	Bradi2g47347.1	Bradi2g47353.1	Bradi2g48540.1	Bradi2g49067.4	Bradi2g61480.1	Bradi2g62300.1	Bradi3g06320.1	Bradi3g10950.4	Bradi3g16650.1	Bradi3g16655.1	Bradi3g17935.1	Bradi3g30730.2	Bradi3g31720.1	Bradi3g31727.1	Bradi3g31750.1	Bradi3g38045.1	Bradi3g46710.1	Bradi3g51447.1	Bradi3g56335.1	Bradi4g22620.1	Bradi4g22653.1	Bradi4g22656.1	Bradi4g31450.2	Bradi4g44970.1	Bradi5g11630.1	Bradi5g12180.1	Bradi5g12187.1
2	20 - - -	Bradi1g00720.2	Bradi1g05490.2	Bradi1g19695.3	Bradi1g20586.5	Bradi1g30300.1	Bradi1g34807.1	Bradi1g41221.8	Bradi1g42880.1	Bradi1g46656.2	Bradi1g47080.2	Bradi1g48850.2	Bradi1g51220.1	Bradi1g55760.6	Bradi1g63422.1	Bradi1g75542.1	Bradi1g78530.2	Bradi2g00450.1	Bradi2g13229.1	Bradi2g16970.3	Bradi2g17230.3	Bradi2g17266.1	Bradi2g25410.1	Bradi2g38497.1	Bradi2g40533.1	Bradi2g46047.1	Bradi2g46277.1	Bradi2g50540.3	Bradi2g58803.1	Bradi2g60537.1	Bradi3g01870.1	Bradi3g03340.1	Bradi3g11414.1	Bradi3g13200.1	Bradi3g21307.1	Bradi3g27663.7	Bradi3g40930.1	Bradi3g45810.1	Bradi3g45900.2	Bradi3g50230.1	Bradi3g54590.7	Bradi4g07397.2	Bradi4g18350.1	Bradi4g24913.1	Bradi4g41030.1	Bradi5g09711.1	Bradi5g17110.2
3	- 12 - -	Bradi1g13760.2	Bradi1g32445.1	Bradi1g51245.1	Bradi1g51770.1	Bradi1g58380.1	Bradi1g58560.1	Bradi1g65300.1	Bradi1g65440.4	Bradi1g75740.1	Bradi2g04720.2	Bradi2g07310.3	Bradi2g08370.1	Bradi2g15940.1	Bradi2g18101.2	Bradi2g18510.1	Bradi2g20660.3	Bradi2g23740.1	Bradi2g36600.1	Bradi2g41950.1	Bradi2g45050.1	Bradi2g45054.1	Bradi3g00890.3	Bradi3g00900.2	Bradi3g00910.1	Bradi3g00920.1	Bradi3g00926.3	Bradi3g07610.7	Bradi3g14970.1	Bradi3g36407.1	Bradi3g39800.2	Bradi3g48981.1	Bradi3g50220.1	Bradi3g50230.1	Bradi3g52660.1	Bradi4g18820.1	Bradi4g19690.1	Bradi4g29360.1	Bradi4g29670.1	Bradi4g30380.7	Bradi4g32690.1	Bradi4g38037.2	Bradi4g39520.1	Bradi4g40850.2	Bradi4g43090.1	Bradi5g04560.1	Bradi5g10177.1	Bradi5g15904.1	Bradi5g18470.4
4	- 15 - -	Bradi1g21510.1	Bradi1g22001.1	Bradi1g31072.1	Bradi1g36610.1	Bradi1g60250.1	Bradi2g10990.1	Bradi2g48420.1	Bradi3g10730.2	Bradi3g20020.1	Bradi3g41460.1	Bradi3g44290.1	Bradi3g51660.4	Bradi3g54760.1	Bradi4g06485.3	Bradi4g11080.3	Bradi4g30010.2	Bradi5g08707.1	Bradi5g15790.1	Bradi5g17940.2	Bradi5g20520.1
5	5 2 - -	Bradi1g09487.1	Bradi1g10580.1	Bradi1g15547.1	Bradi1g15840.1	Bradi1g25150.1	Bradi1g25937.1	Bradi1g30980.3	Bradi1g75290.1	Bradi2g00740.1	Bradi2g02080.1	Bradi2g04670.1	Bradi2g11676.1	Bradi2g11707.2	Bradi2g31510.2	Bradi2g45140.1	Bradi2g45300.1	Bradi2g51170.1	Bradi2g52260.1	Bradi2g54090.5	Bradi3g02130.1	Bradi3g06070.1	Bradi3g08160.1	Bradi3g14710.1	Bradi3g17920.1	Bradi3g21730.2	Bradi3g38260.3	Bradi3g40497.1	Bradi3g44990.1	Bradi3g52350.1	Bradi3g53485.1	Bradi4g09430.1	Bradi4g31240.1	Bradi4g31380.1	Bradi4g39970.1	Bradi5g00970.1	Bradi5g15830.1	Bradi5g19250.1
6	12 8 - -	Bradi1g07890.1	Bradi1g09042.1	Bradi1g20240.1	Bradi1g33810.1	Bradi1g44680.1	Bradi1g56680.1	Bradi1g63480.1	Bradi2g15410.1	Bradi2g19970.1	Bradi2g25614.1	Bradi2g31900.2	Bradi2g35850.1	Bradi2g52077.1	Bradi3g06175.1	Bradi3g17750.1	Bradi3g35270.1	Bradi3g38970.1	Bradi3g46390.1	Bradi3g47340.1	Bradi3g47490.1	Bradi3g53350.1	Bradi4g09230.1	Bradi5g05110.1	Bradi5g08650.1	Bradi5g14880.1	Bradi5g16730.1	Bradi5g19680.1
7	- 13 - 8	Bradi1g11240.1	Bradi1g37410.1	Bradi1g44480.1	Bradi1g45710.1	Bradi2g17530.1	Bradi2g17550.1	Bradi3g11470.5	Bradi3g26745.1	Bradi3g37150.3	Bradi3g37623.1	Bradi3g45080.1	Bradi4g17200.1	Bradi4g42400.1
8	- - 14 21	Bradi1g17480.1	Bradi1g19713.1	Bradi1g36260.2	Bradi1g46710.5	Bradi1g63600.1	Bradi1g73817.1	Bradi2g03467.1	Bradi2g12880.1	Bradi2g13470.1	Bradi2g15690.3	Bradi2g17170.1	Bradi2g18997.1	Bradi2g19010.1	Bradi2g45030.1	Bradi2g46640.2	Bradi2g51592.2	Bradi3g06750.1	Bradi3g15300.1	Bradi3g38781.1	Bradi3g46200.3	Bradi3g55110.2	Bradi3g59380.1	Bradi4g02060.3	Bradi4g31257.2	Bradi4g34700.1	Bradi4g34846.5	Bradi4g36060.1	Bradi4g43960.1	Bradi4g44000.1	Bradi5g01797.2
9	9 6 10 -	Bradi1g04750.2	Bradi1g09460.3	Bradi1g17243.1	Bradi1g19660.1	Bradi1g22880.2	Bradi1g59880.1	Bradi1g60320.6	Bradi1g66720.1	Bradi1g68710.2	Bradi2g10970.1	Bradi2g16560.4	Bradi2g37000.1	Bradi2g37340.8	Bradi2g49912.2	Bradi2g51696.1	Bradi2g54680.1	Bradi3g16307.1	Bradi3g28350.1	Bradi3g38950.1	Bradi3g39880.2	Bradi3g39997.1	Bradi3g50570.1	Bradi4g06510.4	Bradi4g19530.4	Bradi4g23910.2	Bradi4g30536.1	Bradi4g30540.2	Bradi4g35680.1	Bradi5g09130.1	Bradi5g15850.4
10	13 - 2 19	Bradi1g04907.2	Bradi1g06904.1	Bradi1g13060.1	Bradi1g35600.2	Bradi1g37112.1	Bradi1g57580.1	Bradi1g57590.1	Bradi1g60060.1	Bradi2g02010.10	Bradi2g21370.2	Bradi2g41670.1	Bradi2g43056.1	Bradi2g46501.1	Bradi2g47210.1	Bradi2g48090.1	Bradi2g60490.1	Bradi3g01779.1	Bradi3g05296.1	Bradi3g14150.1	Bradi3g29722.1	Bradi3g35240.1	Bradi3g39980.1	Bradi3g47220.1	Bradi4g05360.1	Bradi4g05440.1	Bradi4g12975.1	Bradi4g14920.1	Bradi4g15425.1	Bradi4g18280.1	Bradi4g38711.1	Bradi5g03110.1	Bradi5g19240.3	Bradi5g21857.6	Bradi5g22630.1
11	- 8 11 6	Bradi1g44680.1	Bradi1g63270.3	Bradi2g02340.1	Bradi2g21188.1	Bradi2g55310.1	Bradi2g61150.1	Bradi3g38140.1	Bradi3g40950.1	Bradi3g45250.1	Bradi3g58341.1	Bradi4g42540.1	Bradi5g14320.5
12	1 1 1 1	Bradi1g00700.8	Bradi1g03890.5	Bradi1g04160.1	Bradi1g04240.2	Bradi1g04740.1	Bradi1g06320.1	Bradi1g06340.1	Bradi1g07490.1	Bradi1g09577.2	Bradi1g09630.1	Bradi1g10023.1	Bradi1g10780.1	Bradi1g10950.3	Bradi1g12615.1	Bradi1g13333.1	Bradi1g15040.4	Bradi1g15640.1	Bradi1g16670.1	Bradi1g19698.1	Bradi1g19850.1	Bradi1g20320.2	Bradi1g20370.3	Bradi1g20580.1	Bradi1g21290.1	Bradi1g21740.1	Bradi1g22840.2	Bradi1g23470.1	Bradi1g23590.1	Bradi1g23780.1	Bradi1g24740.1	Bradi1g26260.1	Bradi1g32630.1	Bradi1g32920.1	Bradi1g35905.1	Bradi1g36400.4	Bradi1g38340.1	Bradi1g38360.1	Bradi1g39720.1	Bradi1g42820.1	Bradi1g43110.1	Bradi1g44510.1	Bradi1g46840.2	Bradi1g47880.2	Bradi1g48320.1	Bradi1g51357.2	Bradi1g51420.6	Bradi1g52750.1	Bradi1g53370.1
13	1 10 8 4	Bradi1g02550.1	Bradi1g46622.2	Bradi1g73200.1	Bradi2g10740.1	Bradi2g55150.1	Bradi3g13160.1	Bradi3g13170.1	Bradi3g20660.1	Bradi3g20720.1	Bradi3g30500.1	Bradi4g03820.1	Bradi4g17260.1	Bradi5g09340.1	Bradi5g23190.1
14	2 5 3 21	Bradi1g04700.1	Bradi1g06490.2	Bradi1g06890.1	Bradi1g07530.3	Bradi1g12130.1	Bradi1g12950.1	Bradi1g15290.1	Bradi1g16580.1	Bradi1g18050.1	Bradi1g19220.2	Bradi1g23610.2	Bradi1g24760.1	Bradi1g24870.2	Bradi1g25430.4	Bradi1g28330.1	Bradi1g29590.2	Bradi1g31280.1	Bradi1g36160.1	Bradi1g41115.1	Bradi1g42670.1	Bradi1g52460.1	Bradi1g56580.2	Bradi1g58160.1	Bradi1g61810.1	Bradi1g67980.5	Bradi1g69160.3	Bradi1g70761.1	Bradi1g72790.1	Bradi2g02930.2	Bradi2g12047.2	Bradi2g16290.1	Bradi2g16810.2	Bradi2g20380.1	Bradi2g23220.1	Bradi2g39200.1	Bradi2g39740.1	Bradi2g41890.1	Bradi2g42040.1	Bradi2g44856.2	Bradi2g51480.2	Bradi2g53580.1	Bradi2g59660.1	Bradi2g61500.4	Bradi3g09660.2	Bradi3g13970.1	Bradi3g14630.1	Bradi3g16400.2	Bradi3g26391.1
15	2 5 8 4	Bradi1g63300.1	Bradi4g08500.4	Bradi4g08800.1
16	3 4 4 3	Bradi1g05715.1	Bradi1g05742.1	Bradi1g05755.1	Bradi1g05762.1	Bradi1g05764.1	Bradi1g05765.1	Bradi1g05774.1	Bradi1g05782.1	Bradi1g05788.1	Bradi1g05794.1	Bradi1g05796.1	Bradi1g05801.1	Bradi1g05822.1	Bradi1g30846.1	Bradi1g39192.1	Bradi1g39196.1	Bradi1g39204.1	Bradi1g39206.1	Bradi1g39209.1	Bradi1g39212.1	Bradi1g39217.1	Bradi1g39224.1	Bradi1g39232.1	Bradi1g65905.1	Bradi1g67965.1	Bradi1g73757.1	Bradi1g74401.1	Bradi1g78073.1	Bradi1g78077.1	Bradi2g07775.1	Bradi2g13075.1	Bradi2g13077.1	Bradi2g13087.1	Bradi2g13095.1	Bradi2g13101.1	Bradi2g20993.1	Bradi2g21003.1	Bradi2g25736.1	Bradi2g26906.1	Bradi2g31611.1	Bradi2g46432.1	Bradi3g03943.1	Bradi3g17193.2	Bradi3g21588.1	Bradi3g25633.1	Bradi3g25884.1	Bradi3g27265.1	Bradi3g27286.2
17	3 4 4 13	Bradi1g05768.1	Bradi1g24635.1	Bradi1g37663.1	Bradi3g31425.1	lcl.LT558597.1_cds_SAP10360.1_2
18	3 9 4 3	Bradi3g23223.1	Bradi3g27296.1	Bradi3g30405.1
19	4 3 1 1	Bradi1g05150.2	Bradi1g30440.1	Bradi1g48060.1	Bradi2g30625.2	Bradi2g50020.1	Bradi3g36530.1
20	4 3 1 5	Bradi1g00910.3	Bradi1g26912.2	Bradi1g66142.2	Bradi1g78660.3	Bradi3g50172.1
21	4 3 7 5	Bradi1g02540.1	Bradi1g05819.1	Bradi1g06430.1	Bradi1g10900.1	Bradi1g11890.2	Bradi1g14986.2	Bradi1g14990.1	Bradi1g17237.1	Bradi1g20220.1	Bradi1g22020.2	Bradi1g22101.2	Bradi1g26081.1	Bradi1g29220.1	Bradi1g29710.3	Bradi1g31176.1	Bradi1g33240.1	Bradi1g37679.1	Bradi1g39270.1	Bradi1g44905.1	Bradi1g51010.4	Bradi1g59990.1	Bradi1g66620.2	Bradi1g68520.1	Bradi1g71425.1	Bradi1g72260.1	Bradi1g73770.1	Bradi2g03694.1	Bradi2g08030.1	Bradi2g08560.1	Bradi2g14190.1	Bradi2g14666.1	Bradi2g21770.1	Bradi2g25985.1	Bradi2g27760.1	Bradi2g37310.1	Bradi2g46486.1	Bradi2g54067.4	Bradi3g07060.3	Bradi3g07370.1	Bradi3g12800.1	Bradi3g17050.9	Bradi3g18061.2	Bradi3g27289.1	Bradi3g29007.3	Bradi3g48430.3	Bradi3g51340.1	Bradi3g52000.4	Bradi3g54170.1
22	5 11 5 21	Bradi1g09240.1	Bradi1g26000.2	Bradi1g75670.1	Bradi2g52510.1	Bradi4g08450.1
23	6 2 10 14	Bradi1g11680.3	Bradi1g20950.1	Bradi1g26800.2	Bradi1g37600.1	Bradi2g35450.1	Bradi2g39290.3	Bradi2g60904.1	Bradi3g15040.1	Bradi3g19730.4	Bradi3g35660.2	Bradi3g35680.1	Bradi3g35700.1	Bradi3g45648.1	Bradi4g20520.1	Bradi4g39920.1	Bradi4g44027.2	Bradi5g02077.1
24	7 9 9 5	Bradi2g20985.1	Bradi3g07550.1	Bradi3g14057.1	lcl.LT558597.1_cds_SAP10367.1_9	lcl.LT558597.1_cds_SAP10411.1_52	lcl.LT558597.1_cds_SAP10412.1_53
25	7 9 9 10	Bradi1g03925.1	Bradi1g17046.2	Bradi1g48836.2	Bradi1g59205.1	Bradi1g67545.2	Bradi2g20997.2	Bradi2g22187.1	Bradi2g43240.2	Bradi3g43192.1	Bradi4g01208.1	Bradi4g23938.1	Bradi4g23940.1	Bradi4g36125.1	Bradi4g36610.1	Bradi4g40550.1	Bradi5g23828.1	lcl.LT558597.1_cds_SAP10373.1_15	lcl.LT558597.1_cds_SAP10380.1_22	lcl.LT558597.1_cds_SAP10384.1_26	lcl.LT558597.1_cds_SAP10391.1_33	lcl.LT558597.1_cds_SAP10406.1_47	lcl.LT558597.1_cds_SAP10410.1_51	lcl.LT558597.1_cds_SAP10427.1_68	lcl.LT558597.1_cds_SAP10438.1_79
26	7 9 13 10	Bradi2g41285.1	Bradi3g04143.1	Bradi3g27281.1
27	7 9 13 13	Bradi1g01694.1	Bradi1g05728.1	Bradi3g27333.2	Bradi3g61320.1	Bradi5g00054.1	Bradi5g00072.1	Bradi5g00090.1	Bradi5g00144.1	Bradi5g00153.1	lcl.LT558597.1_cds_SAP10376.1_18	lcl.LT558597.1_cds_SAP10404.1_46
28	8 11 5 12	Bradi1g18650.1	Bradi1g27197.1	Bradi1g55560.1	Bradi1g55600.1	Bradi1g55610.1	Bradi1g55620.1	Bradi4g15010.1
29	8 11 5 21	Bradi1g21095.1	Bradi1g29850.1	Bradi1g47767.2	Bradi4g27570.2
30	10 7 6 7	Bradi1g29680.1	Bradi1g43220.1	Bradi1g60846.9	Bradi1g69070.1	Bradi1g72390.1	Bradi2g03290.10	Bradi2g10880.2	Bradi2g13610.4	Bradi2g16680.1	Bradi2g31800.3	Bradi2g41590.1	Bradi2g47540.1	Bradi2g50850.1	Bradi2g62067.1	Bradi3g15495.1	Bradi3g16515.1	Bradi3g39950.1	Bradi3g42220.1	Bradi3g45230.1	Bradi3g48880.1	Bradi3g51520.2	Bradi4g16630.1	Bradi4g33727.2	Bradi5g00980.1	Bradi5g19380.1	Bradi5g26725.3
31	11 14 10 21	Bradi1g50897.1	Bradi1g53470.1	Bradi2g49000.2	Bradi3g04930.1	Bradi4g37856.1
[truncated: 170 more columns]

## Sheet: SupplDataset_8
Supplementary Data Set 8. Module common gene annotation sorted (described in text)							the name follow Bd21c, Bd21d, Bd3-1c, Bd3-1d, and it is - if there is no module from that library type
	overlapping type	gene annotation (category only, details are checked with gene name for annotation information available in phytozome)
1	14 - - -	unknown	unknown	unknown	unknown	unknown	unknown	unknown	unknown	unknown	DNA.synthesis/chromatin structure	development.unspecified	development.unspecified	hormone metabolism.ethylene.induced-regulated-responsive-activated	minor CHO metabolism.others	misc.UDP glucosyl and glucoronyl transferases	misc.UDP glucosyl and glucoronyl transferases	misc.alcohol dehydrogenases	misc.cytochrome P450	misc.gluco-, galacto- and mannosidases	misc.glutathione S transferases	misc.glutathione S transferases	misc.glutathione S transferases	misc.glutathione S transferases	misc.glutathione S transferases	misc.glutathione S transferases	misc.glutathione S transferases	misc.myrosinases-lectin-jacalin	misc.short chain dehydrogenase/reductase (SDR)	mitochondrial electron transport / ATP synthesis.alternative oxidase	mitochondrial electron transport / ATP synthesis.alternative oxidase	not assigned.no ontology	not assigned.no ontology	not assigned.no ontology	not assigned.unknown	not assigned.unknown	not assigned.unknown	not assigned.unknown	not assigned.unknown	not assigned.unknown	not assigned.unknown	not assigned.unknown	not assigned.unknown	not assigned.unknown	not assigned.unknown	protein.degradation.ubiquitin.ubiquitin	signalling.calcium	signalling.receptor kinases.DUF 26	stress.abiotic.heat
2	20 - - -	unknown	unknown	unknown	unknown	unknown	unknown	unknown	unknown	unknown	unknown	unknown	unknown	unknown	unknown	unknown	DNA.repair	DNA.synthesis/chromatin structure	RNA.processing.RNA helicase	RNA.regulation of transcription.CPP(Zn),CPP1-related transcription factor family	RNA.regulation of transcription.General Transcription	RNA.regulation of transcription.MYB domain transcription factor family	RNA.regulation of transcription.Silencing Group	amino acid metabolism.synthesis.aromatic aa.tyrosine.arogenate dehydrogenase \& prephenate dehydrogenase	cell wall.precursor synthesis.GAE	cell.division	development.unspecified	development.unspecified	fermentation.aldehyde dehydrogenase	lipid metabolism.Phospholipid synthesis	misc.misc2	not assigned.no ontology	not assigned.no ontology.agenet domain-containing protein	not assigned.unknown	not assigned.unknown	not assigned.unknown	not assigned.unknown	not assigned.unknown	not assigned.unknown	protein.degradation.AAA type	protein.degradation.cysteine protease	protein.degradation.metalloprotease	protein.degradation.ubiquitin.E3.SCF.FBOX	protein.synthesis.ribosomal protein.prokaryotic.chloroplast.50S subunit.L21	signalling.G-proteins	transport.amino acids	transport.metabolite transporters at the envelope membrane
3	- 12 - -	unknown	unknown	unknown	unknown	unknown	RNA.regulation of transcription.ARF, Auxin Response Factor family	RNA.regulation of transcription.ARR	RNA.regulation of transcription.C2H2 zinc finger family	RNA.regulation of transcription.HB,Homeobox transcription factor family	RNA.regulation of transcription.bZIP transcription factor family	development.late embryogenesis abundant	development.unspecified	fermentation.PDC	hormone metabolism.abscisic acid.induced-regulated-responsive-activated	hormone metabolism.abscisic acid.synthesis-degradation.synthesis.9-cis-epoxycarotenoid dioxygenase	major CHO metabolism.degradation.sucrose.invertases.vacuolar	metal handling.binding, chelation and storage	misc.UDP glucosyl and glucoronyl transferases	misc.cytochrome P450	misc.cytochrome P450	misc.plastocyanin-like	not assigned.no ontology	not assigned.no ontology	not assigned.no ontology.pentatricopeptide (PPR) repeat-containing protein	not assigned.unknown	not assigned.unknown	not assigned.unknown	not assigned.unknown	not assigned.unknown	not assigned.unknown	not assigned.unknown	not assigned.unknown	not assigned.unknown	protein.degradation.cysteine protease	protein.degradation.ubiquitin.E3.RING	protein.postranslational modification	protein.postranslational modification	protein.postranslational modification	protein.postranslational modification	secondary metabolism.phenylpropanoids	signalling.G-proteins	signalling.MAP kinases	signalling.receptor kinases.DUF 26	stress.abiotic.drought/salt	stress.biotic	stress.biotic	transport.cyclic nucleotide or calcium regulated channels	transport.unspecified cations
4	- 15 - -	unknown	RNA.regulation of transcription.G2-like transcription factor family, GARP	RNA.regulation of transcription.G2-like transcription factor family, GARP	lipid metabolism.glycolipid synthesis.MGDG synthase	lipid metabolism.lipid degradation.lipases.triacylglycerol lipase	lipid metabolism.lipid degradation.lysophospholipases.glycerophosphodiester phosphodiesterase	lipid metabolism.lipid degradation.lysophospholipases.glycerophosphodiester phosphodiesterase	lipid metabolism.lipid degradation.lysophospholipases.glycerophosphodiester phosphodiesterase	misc.acid and other phosphatases	misc.acid and other phosphatases	not assigned.unknown	not assigned.unknown	not assigned.unknown	protein.postranslational modification	protein.postranslational modification	stress.abiotic	stress.abiotic	stress.abiotic	stress.abiotic.cold	transport.membrane system unknown
5	5 2 - -	unknown	unknown	RNA.regulation of transcription.MYB domain transcription factor family	RNA.regulation of transcription.WRKY domain transcription factor family	RNA.regulation of transcription.bHLH,Basic Helix-Loop-Helix family	RNA.regulation of transcription.putative transcription regulator	TCA / org transformation.carbonic anhydrases	cell wall.cellulose synthesis.cellulose synthase	development.unspecified	hormone metabolism.ethylene.synthesis-degradation	hormone metabolism.ethylene.synthesis-degradation	hormone metabolism.jasmonate.synthesis-degradation.allene oxidase cyclase	hormone metabolism.jasmonate.synthesis-degradation.allene oxidase synthase	lipid metabolism.lipid degradation.lipases.triacylglycerol lipase	major CHO metabolism.degradation.sucrose.invertases.cell wall	misc.GDSL-motif lipase	misc.cytochrome P450	misc.cytochrome P450	misc.oxidases - copper, flavone etc	misc.protease inhibitor/seed storage/lipid transfer protein (LTP) family protein	not assigned.no ontology	not assigned.unknown	not assigned.unknown	not assigned.unknown	not assigned.unknown	not assigned.unknown	secondary metabolism.N misc.alkaloid-like	secondary metabolism.isoprenoids.terpenoids	secondary metabolism.isoprenoids.terpenoids	secondary metabolism.isoprenoids.terpenoids	secondary metabolism.phenylpropanoids.lignin biosynthesis.4CL	secondary metabolism.phenylpropanoids.lignin biosynthesis.CAD	secondary metabolism.phenylpropanoids.lignin biosynthesis.PAL	stress.abiotic.heat	stress.biotic	transport.Major Intrinsic Proteins.TIP	transport.metabolite transporters at the envelope membrane	transport.metabolite transporters at the mitochondrial membrane
6	12 8 - -	unknown	unknown	unknown	unknown	RNA.regulation of transcription.bHLH,Basic Helix-Loop-Helix family	RNA.regulation of transcription.bHLH,Basic Helix-Loop-Helix family	cell wall.modification	development.late embryogenesis abundant	hormone metabolism.ethylene.synthesis-degradation	hormone metabolism.gibberelin.induced-regulated-responsive-activated	lipid metabolism.lipid degradation.lysophospholipases.glycerophosphodiester phosphodiesterase	misc.beta 1,3 glucan hydrolases.glucan endo-1,3-beta-glucosidase	misc.cytochrome P450	misc.peroxidases	not assigned.unknown	not assigned.unknown	not assigned.unknown	not assigned.unknown	not assigned.unknown	not assigned.unknown	not assigned.unknown	protein.glycosylation	protein.postranslational modification	protein.postranslational modification.kinase.receptor like cytoplasmatic kinase VII	protein.postranslational modification.kinase.receptor like cytoplasmatic kinase VII	signalling.calcium	signalling.calcium	signalling.receptor kinases.Catharanthus roseus-like RLK1
7	- 13 - 8	unknown	unknown	unknown	TCA / org transformation.TCA.pyruvate DH.E1	development.unspecified	misc.plastocyanin-like	misc.plastocyanin-like	misc.protease inhibitor/seed storage/lipid transfer protein (LTP) family protein	misc.protease inhibitor/seed storage/lipid transfer protein (LTP) family protein	not assigned.unknown	not assigned.unknown	not assigned.unknown	not assigned.unknown	signalling.G-proteins
8	- - 14 21	unknown	unknown	unknown	PS.calvin cycle.aldolase	PS.lightreaction.photosystem II.LHC-II	RNA.regulation of transcription.bHLH,Basic Helix-Loop-Helix family	RNA.regulation of transcription.zf-HD	development.unspecified	development.unspecified	development.unspecified	development.unspecified	development.unspecified	development.unspecified	not assigned.no ontology	not assigned.no ontology	not assigned.no ontology	not assigned.unknown	not assigned.unknown	not assigned.unknown	not assigned.unknown	not assigned.unknown	not assigned.unknown	not assigned.unknown	not assigned.unknown	not assigned.unknown	not assigned.unknown	redox.peroxiredoxin	secondary metabolism.flavonoids.dihydroflavonols.dihydroflavonol 4-reductase	secondary metabolism.isoprenoids.terpenoids	stress.abiotic.heat	stress.biotic
9	9 6 10 -	unknown	unknown	unknown	DNA.repair	cell wall.cell wall proteins.AGPs.AGP	cell wall.cellulose synthesis.COBRA	cell wall.cellulose synthesis.cellulose synthase	cell wall.cellulose synthesis.cellulose synthase	cell wall.cellulose synthesis.cellulose synthase	cell wall.cellulose synthesis.cellulose synthase	cell wall.degradation.cellulases and beta -1,4-glucanases	cell.organisation	cell.organisation	development.unspecified	major CHO metabolism.degradation.sucrose.Susy	misc.gluco-, galacto- and mannosidases	misc.peroxidases	not assigned.no ontology	not assigned.no ontology	not assigned.unknown	not assigned.unknown	not assigned.unknown	not assigned.unknown	not assigned.unknown	not assigned.unknown	nucleotide metabolism.phosphotransfer and pyrophosphatases.misc	protein.postranslational modification	protein.postranslational modification.kinase.receptor like cytoplasmatic kinase VII	secondary metabolism.simple phenols	secondary metabolism.simple phenols
10	13 - 2 19	unknown	unknown	unknown	unknown	unknown	unknown	unknown	unknown	unknown	PS.lightreaction.photosystem I	RNA.regulation of transcription.WRKY domain transcription factor family	RNA.regulation of transcription.bHLH,Basic Helix-Loop-Helix family	amino acid metabolism.synthesis.aromatic aa.tryptophan.tryptophan synthase	hormone metabolism.ethylene.synthesis-degradation	hormone metabolism.jasmonate.synthesis-degradation.lipoxygenase	misc.beta 1,3 glucan hydrolases.glucan endo-1,3-beta-glucosidase	misc.beta 1,3 glucan hydrolases.glucan endo-1,3-beta-glucosidase	not assigned.no ontology	not assigned.no ontology.C2 domain-containing protein	not assigned.unknown	not assigned.unknown	signalling.calcium	signalling.receptor kinases.DUF 26	signalling.receptor kinases.leucine rich repeat XI	stress.abiotic.unspecified	stress.biotic	stress.biotic	stress.biotic	stress.biotic	stress.biotic	stress.biotic	stress.biotic	transport.amino acids	transport.metal
11	- 8 11 6	unknown	unknown	RNA.regulation of transcription.AP2/EREBP, APETALA2/Ethylene-responsive element binding protein family	RNA.regulation of transcription.PHOR1	misc.cytochrome P450	not assigned.unknown	not assigned.unknown	not assigned.unknown	not assigned.unknown	signalling.calcium	signalling.calcium	signalling.in sugar and nutrient physiology
12	1 1 1 1	unknown	unknown	unknown	unknown	unknown	unknown	unknown	unknown	unknown	unknown	unknown	unknown	unknown	unknown	unknown	unknown	unknown	unknown	unknown	unknown	unknown	unknown	unknown	unknown	unknown	Co-factor and vitamine metabolism	Co-factor and vitamine metabolism.iron-sulphur clusters	DNA.unspecified	N-metabolism.nitrate metabolism.NR	PS.lightreaction.NADH DH	RNA.RNA binding	RNA.RNA binding	RNA.processing	RNA.processing	RNA.processing	RNA.processing.RNA helicase	RNA.processing.splicing	RNA.processing.splicing	RNA.regulation of transcription.AP2/EREBP, APETALA2/Ethylene-responsive element binding protein family	RNA.regulation of transcription.AP2/EREBP, APETALA2/Ethylene-responsive element binding protein family	RNA.regulation of transcription.Alfin-like	RNA.regulation of transcription.C2C2(Zn) DOF zinc finger family	RNA.regulation of transcription.C2H2 zinc finger family	RNA.regulation of transcription.GRAS transcription factor family	RNA.regulation of transcription.MYB-related transcription factor family	RNA.regulation of transcription.putative transcription regulator	RNA.regulation of transcription.putative transcription regulator	RNA.transcription
13	1 10 8 4	unknown	PS.calvin cycle.seduheptulose bisphosphatase	PS.lightreaction.other electron carrier (ox/red).ferredoxin	PS.lightreaction.other electron carrier (ox/red).ferredoxin	PS.lightreaction.photosystem II.PSII polypeptide subunits	PS.photorespiration.glycine cleavage.H protein	TCA / org transformation.carbonic anhydrases	not assigned.unknown	not assigned.unknown	not assigned.unknown	not assigned.unknown	not assigned.unknown	protein.assembly and cofactor ligation	redox.thioredoxin
14	2 5 3 21	unknown	unknown	unknown	unknown	Co-factor and vitamine metabolism.riboflavin.GTP cyclohydrolase II	PS.calvin cycle.GAP	PS.calvin cycle.rubisco small subunit	PS.lightreaction.cytochrome b6/f	PS.lightreaction.other electron carrier (ox/red).plastocyanin	PS.lightreaction.photosystem I.PSI polypeptide subunits	PS.lightreaction.photosystem I.PSI polypeptide subunits	PS.lightreaction.photosystem I.PSI polypeptide subunits	PS.lightreaction.photosystem I.PSI polypeptide subunits	PS.lightreaction.photosystem I.PSI polypeptide subunits	PS.lightreaction.photosystem II.LHC-II	PS.lightreaction.photosystem II.LHC-II	PS.lightreaction.photosystem II.LHC-II	PS.lightreaction.photosystem II.LHC-II	PS.lightreaction.photosystem II.LHC-II	PS.lightreaction.photosystem II.LHC-II	PS.lightreaction.photosystem II.LHC-II	PS.lightreaction.photosystem II.LHC-II	PS.lightreaction.photosystem II.LHC-II	PS.lightreaction.photosystem II.LHC-II	PS.lightreaction.photosystem II.LHC-II	PS.lightreaction.photosystem II.LHC-II	PS.lightreaction.photosystem II.PSII polypeptide subunits	PS.lightreaction.photosystem II.PSII polypeptide subunits	PS.lightreaction.photosystem II.PSII polypeptide subunits	PS.lightreaction.photosystem II.PSII polypeptide subunits	PS.lightreaction.photosystem II.PSII polypeptide subunits	RNA.regulation of transcription.C2C2(Zn) CO-like, Constans-like zinc finger family	RNA.regulation of transcription.CCAAT box binding factor family, HAP5	RNA.regulation of transcription.unclassified	RNA.regulation of transcription.unclassified	RNA.regulation of transcription.unclassified	RNA.regulation of transcription.unclassified	S-assimilation.ATPS	TCA / org transformation.carbonic anhydrases	amino acid metabolism.synthesis.branched chain group.common.branched-chain amino acid aminotransferase	cell wall.modification	cell wall.pectin*esterases.acetyl esterase	lipid metabolism.FA desaturation.omega 3 desaturase	metal handling.acquisition	minor CHO metabolism.galactose.alpha-galactosidases	minor CHO metabolism.trehalose.TPS	misc.gluco-, galacto- and mannosidases	misc.peroxidases
15	2 5 8 4	PS.calvin cycle.rubisco small subunit	PS.calvin cycle.rubisco small subunit	PS.lightreaction.photosystem II.PSII polypeptide subunits
16	3 4 4 3	unknown	unknown	unknown	unknown	unknown	unknown	unknown	unknown	unknown	unknown	unknown	unknown	unknown	unknown	unknown	unknown	unknown	unknown	unknown	unknown	unknown	unknown	unknown	unknown	unknown	unknown	unknown	unknown	unknown	unknown	unknown	unknown	unknown	unknown	unknown	unknown	unknown	unknown	unknown	unknown	unknown	unknown	unknown	unknown	unknown	unknown	unknown	unknown
17	3 4 4 13	unknown	unknown	unknown	unknown	unknown
18	3 9 4 3	unknown	unknown	unknown
19	4 3 1 1	unknown	not assigned.unknown	not assigned.unknown	protein.degradation.ubiquitin.proteasom	protein.synthesis.ribosomal protein.eukaryotic.60S subunit.L18A	redox.thioredoxin
20	4 3 1 5	unknown	unknown	not assigned.unknown	not assigned.unknown	redox.glutaredoxins
21	4 3 7 5	unknown	unknown	unknown	unknown	unknown	unknown	unknown	unknown	unknown	unknown	unknown	unknown	unknown	unknown	unknown	unknown	unknown	unknown	DNA.synthesis/chromatin structure.histone	PS.calvin cycle.RPE	PS.lightreaction.cyclic electron flow-chlororespiration	PS.photorespiration.glycolate oxydase	RNA.RNA binding	RNA.regulation of transcription.unclassified	cell.organisation	lipid metabolism.'exotics' (steroids, squalene etc).sphingolipids	metal handling	not assigned.no ontology.epsin N-terminal homology (ENTH) domain-containing protein	not assigned.unknown	not assigned.unknown	not assigned.unknown	not assigned.unknown	not assigned.unknown	not assigned.unknown	not assigned.unknown	not assigned.unknown	not assigned.unknown	not assigned.unknown	not assigned.unknown	not assigned.unknown	not assigned.unknown	not assigned.unknown	not assigned.unknown	not assigned.unknown	not assigned.unknown	not assigned.unknown	not assigned.unknown	not assigned.unknown
22	5 11 5 21	misc.acid and other phosphatases	not assigned.no ontology	not assigned.unknown	not assigned.unknown	transport.metabolite transporters at the envelope membrane
23	6 2 10 14	unknown	hormone metabolism.jasmonate.synthesis-degradation.lipoxygenase	lipid metabolism.lipid degradation.lipases.triacylglycerol lipase	misc.GDSL-motif lipase	misc.myrosinases-lectin-jacalin	not assigned.no ontology	not assigned.unknown	not assigned.unknown	not assigned.unknown	nucleotide metabolism.degradation	protein.degradation.ubiquitin.E3.RING	protein.degradation.ubiquitin.E3.RING	protein.degradation.ubiquitin.E3.RING	secondary metabolism.phenylpropanoids	secondary metabolism.simple phenols	stress.biotic	transport.misc
24	7 9 9 5	unknown	unknown	unknown	unknown	glycolysis.cytosolic branch.glyceraldehyde 3-phosphate dehydrogenase (GAP-DH)	protein.synthesis.ribosomal protein.eukaryotic.60S subunit.P2
25	7 9 9 10	unknown	unknown	unknown	unknown	unknown	unknown	unknown	unknown	unknown	unknown	unknown	unknown	unknown	unknown	unknown	unknown	unknown	unknown	RNA.transcription	protein.assembly and cofactor ligation	protein.degradation.ubiquitin.E2	protein.synthesis.ribosomal protein.prokaryotic.chloroplast.30S subunit.S7	signalling.G-proteins	transport.Major Intrinsic Proteins.PIP
26	7 9 13 10	unknown	unknown	PS.lightreaction.cytochrome b6/f.cytochrome b6 (CYB6)
27	7 9 13 13	unknown	unknown	unknown	unknown	unknown	unknown	unknown	unknown	unknown	unknown	unknown
28	8 11 5 12	major CHO metabolism.degradation.starch.D enzyme	not assigned.unknown	signalling.light	signalling.light	signalling.light	signalling.light	transport.misc
29	8 11 5 21	major CHO metabolism.synthesis.starch.AGPase	major CHO metabolism.synthesis.starch.starch branching	not assigned.unknown	transport.amino acids
30	10 7 6 7	unknown	unknown	RNA.regulation of transcription.C2C2(Zn) CO-like, Constans-like zinc finger family	RNA.regulation of transcription.G2-like transcription factor family, GARP	RNA.regulation of transcription.JUMONJI family	RNA.regulation of transcription.MYB-related transcription factor family	RNA.regulation of transcription.MYB-related transcription factor family	RNA.regulation of transcription.MYB-related transcription factor family	RNA.regulation of transcription.Psudo ARR transcription factor family	RNA.regulation of transcription.Trihelix, Triple-Helix transcription factor family	development.unspecified	development.unspecified	major CHO metabolism.synthesis.starch.starch synthase	misc.cytochrome P450	misc.cytochrome P450	misc.misc2	not assigned.no ontology	not assigned.unknown	not assigned.unknown	not assigned.unknown	not assigned.unknown	not assigned.unknown	not assigned.unknown	protein.degradation.ubiquitin.E3.SCF.FBOX	redox.ascorbate and glutathione.glutathione	transport.Major Intrinsic Proteins.TIP
31	11 14 10 21	unknown	cell wall.degradation.pectate lyases and polygalacturonases	misc.GDSL-motif lipase	not assigned.unknown	secondary metabolism.isoprenoids.tocopherol biosynthesis.MPBQ/MSBQ methyltransferase
[truncated: 170 more columns]

## Sheet: SupplDataset_9
Supplementary Data Set 9. Module traits correlation p-value (Table 1)
	day5 water usage	Stomatal conductance (gsw)	Net photosynthesis rate	Transpiration rate	Leaf water content	Starch	High D.P. Fructan	Protein	Glucose	Fructose	Sucrose	Low D.P. Fructan	Total amino acids
Bd21c_1	0.984079	0.095531	0.473701	0.0752598	0.528759	0.635078	0.980471	0.357923	0.473136	0.938046	0.594741	0.875806	0.48294
Bd21c_2	0.668621	0.269479	0.558373	0.198854	0.276801	0.880801	0.59204	0.910683	0.334307	0.350761	0.406662	0.632041	0.544011
Bd21c_3	0.838521	0.807995	0.864088	0.858383	0.630714	0.53361	0.634302	0.886429	0.734566	0.370031	0.470925	0.0256825	0.151764
Bd21c_4	0.145161	0.799244	0.274643	0.842982	0.278887	0.172644	0.579997	0.547543	0.889918	0.0151414	0.524144	0.196862	0.813127
Bd21c_5	0.888743	0.0109009	0.979557	0.00706593	0.375955	0.971153	0.949937	0.0426396	0.58364	0.104016	0.261843	0.201888	0.0896275
Bd21c_6	0.425722	0.561168	0.291492	0.423037	0.420654	0.0449559	0.0848493	0.0525254	0.27658	0.342641	0.469713	0.456947	0.190136
Bd21c_7	0.187265	0.997449	0.320265	0.904861	0.283471	0.110984	0.40781	0.573798	0.993533	0.0845668	0.896556	0.607026	0.4255
Bd21c_8	0.755088	0.486313	0.624399	0.464451	0.970562	0.619634	0.559182	0.0530978	0.414956	0.871838	0.428695	0.259269	0.936266
Bd21c_9	0.0236064	0.513736	0.801109	0.427475	0.944122	0.292066	0.100585	0.166365	0.210685	0.719385	0.413621	0.367631	0.321301
Bd21c_10	0.992197	0.0915458	0.587531	0.08627	0.756317	0.807184	0.951842	0.246273	0.921275	0.362481	0.600812	0.718044	0.0355493
Bd21c_11	0.500147	0.34425	0.987077	0.283262	0.484512	0.870684	0.796296	0.446689	0.0603797	0.892532	0.888246	0.513087	0.216343
Bd21c_12	0.175722	0.0410284	0.889227	0.0411876	0.0766074	0.23626	0.151765	0.601476	0.251724	0.0446984	0.237531	0.723151	0.053292
Bd21c_13	0.138279	0.044474	0.8472	0.02678	0.0513305	0.400458	0.34085	0.146217	0.0115002	0.4898	0.922143	0.184049	0.085893
Bd21c_14	0.42857	0.00376918	0.0715887	0.00419532	0.110833	0.0728362	0.141806	0.299525	0.615313	0.169022	0.791945	0.573429	0.587539
Bd21c_20	0.773069	0.975536	0.995486	0.991749	0.93864	0.477271	0.121753	0.602602	0.602172	0.49668	0.76636	0.261079	0.496029
Bd21d_1	0.969647	0.836764	0.960067	0.879176	0.586559	0.975621	0.472841	0.287551	0.344733	0.149777	0.760869	0.066857	0.365616
Bd21d_2	0.175171	0.685086	0.531385	0.62238	0.716013	0.49264	0.65881	0.130061	0.0570103	0.391838	0.966926	0.232856	0.329054
Bd21d_3	0.708995	0.826529	0.571213	0.892466	0.194702	0.51956	0.030949	0.107266	0.838871	0.914586	0.365523	0.599941	0.0716024
Bd21d_4	0.255131	0.104241	0.133788	0.0941947	0.748367	0.78011	0.584735	0.198292	0.713928	0.770787	0.307629	0.348395	0.212086
Bd21d_5	0.0479497	0.0200612	0.0540154	0.0164849	0.0819116	0.00450032	0.00108591	0.999615	0.0105242	0.319097	0.0771175	0.33496	0.576593
Bd21d_6	0.0258372	0.381299	0.183899	0.415242	0.848726	0.621075	0.340554	0.0997608	0.394787	0.0347868	0.491294	0.102137	0.0126257
Bd21d_7	0.266973	0.906051	0.986363	0.857466	0.18532	0.64121	0.965101	0.361018	0.128325	0.233781	0.103456	0.766325	0.38099
Bd21d_8	0.456383	0.377131	0.633945	0.371833	0.0106015	0.0126674	0.0320982	0.0822884	0.935974	0.17473	0.318667	0.25856	0.0812811
Bd21d_9	0.419196	0.0788315	0.0326712	0.0874052	0.0458863	0.348374	0.0587689	0.50845	0.899087	0.64923	0.82191	0.312279	0.246186
Bd21d_10	0.282173	0.132379	0.503747	0.124518	0.146911	0.0824954	0.0824674	0.673936	0.372711	0.484569	0.760559	0.480151	0.366617
Bd21d_11	0.298161	0.67204	0.300737	0.685375	0.0366673	0.0905568	0.0041854	0.342912	0.656557	0.178752	0.353782	0.102237	0.420628
Bd21d_12	0.13474	0.0501606	0.72963	0.0403387	0.384495	0.00645868	0.203485	0.589769	1.12131e-05	0.198263	0.441566	0.923139	0.618989
Bd21d_13	0.440767	0.0507482	0.507382	0.0417303	0.25554	0.00643336	0.021323	0.0667208	9.42236e-08	0.0130013	0.554613	0.72994	0.0252042
Bd21d_14	0.045673	0.89155	0.627547	0.860913	0.0442027	0.131313	0.0501174	0.749539	0.308139	0.672279	0.368406	0.296785	0.430284
Bd3-1c_1	0.794072	0.565523	0.847086	0.556488	0.0860245	0.885463	0.599294	0.726098	0.297341	0.719419	0.957392	0.908773	0.245128
Bd3-1c_2	0.0141883	0.574439	0.913684	0.553963	0.418505	0.735213	0.037062	0.076706	0.0041858	0.769206	0.729821	0.726786	0.0277637
Bd3-1c_3	0.0408105	0.922093	0.778304	0.938007	0.70228	0.327545	0.502746	0.803432	0.50359	0.865171	0.0746202	0.372925	0.370103
Bd3-1c_4	0.702616	0.787643	0.676094	0.781889	0.0750989	0.18384	0.371131	0.835055	0.517038	0.355143	0.813962	0.664624	0.575503
Bd3-1c_5	0.532677	0.425111	0.69752	0.413122	0.968303	0.254831	0.469588	0.149292	0.850844	0.0492941	0.260641	0.0306356	0.147927
Bd3-1c_6	0.0683474	0.0852953	0.0603376	0.0916144	0.405045	0.21658	0.772223	0.653938	0.99627	0.0413155	0.927032	0.393826	0.948427
Bd3-1c_7	0.760379	0.146382	0.0627311	0.144793	0.218886	0.671618	0.733518	0.587133	0.0611416	0.196182	0.129344	0.15126	0.0364965
Bd3-1c_8	0.0234192	0.0768901	0.170166	0.0741413	0.516337	0.69982	0.51755	0.420318	0.741975	0.711384	0.364313	0.855278	0.709261
Bd3-1c_9	0.601827	0.0344657	0.0174305	0.0357213	0.561255	0.275544	0.266284	0.540575	0.054246	0.394419	0.0495779	0.0634955	0.0258314
Bd3-1c_10	0.00468801	0.77494	0.701552	0.795986	0.640027	0.735865	0.597389	0.224771	0.455839	0.277988	0.271505	0.680343	0.981877
Bd3-1c_11	0.00256774	0.9332	0.33619	0.941285	0.0211314	0.577747	0.180614	0.552598	0.922109	0.233188	0.174964	0.989281	0.399658
Bd3-1c_12	0.327406	0.0733378	0.10868	0.0757838	0.604898	0.179678	0.898105	0.545891	0.861408	0.948971	0.287502	0.321102	0.326326
Bd3-1c_13	0.584856	0.15554	0.16536	0.160289	0.0696839	0.0894573	0.0887273	0.907639	0.684033	0.686436	0.203662	0.17717	0.3993
Bd3-1c_14	0.00460856	0.231491	0.270732	0.228783	0.752941	0.883957	0.208462	0.146675	0.863846	0.0580118	0.464519	0.77746	0.12406
Bd3-1d_1	0.52361	0.0706182	0.171606	0.0673445	0.411844	0.310845	0.197469	0.283123	0.0852101	0.0514936	0.102063	0.312817	0.666249
Bd3-1d_3	0.852976	0.93307	0.893093	0.960657	0.994112	0.729377	0.516144	0.136327	0.773357	0.363007	0.505356	0.980398	0.577178
Bd3-1d_4	0.000187827	0.501986	0.629448	0.461813	0.000145715	0.00216952	0.0131641	0.665598	0.3321	0.9062	0.49553	0.879408	0.106062
Bd3-1d_5	0.61821	0.734931	0.949535	0.72551	0.0414318	0.488323	0.96478	0.663304	0.462238	0.320349	0.576549	0.687354	0.792176
Bd3-1d_6	0.953171	0.871975	0.688659	0.888029	0.694427	0.0738629	0.228337	0.603526	0.19765	0.108259	0.494552	0.169356	0.0326166
Bd3-1d_7	0.102656	0.019125	0.0254278	0.0169474	0.912824	0.502396	0.479967	0.818357	0.56565	0.212326	0.588401	0.405717	0.789481
Bd3-1d_8	0.00136993	0.00213905	0.0111733	0.00188693	0.0206047	0.0452845	0.0759069	0.533335	1.62842e-06	0.0160926	0.489171	0.560851	0.0149421
Bd3-1d_10	0.799571	0.223502	0.538208	0.224721	0.119723	0.969944	0.0828517	0.0416852	0.0739951	0.202053	0.269265	0.746756	0.437624
Bd3-1d_12	0.0481002	0.0800701	0.0541174	0.0815947	0.947365	0.447047	0.348345	0.628027	6.44459e-05	0.0201359	0.0510361	0.369752	0.0098693
Bd3-1d_13	0.96528	0.497276	0.878989	0.5124	0.265168	0.593884	0.261358	0.0255448	0.218863	0.900599	0.244166	0.517014	0.881131
Bd3-1d_14	0.156354	0.0335053	0.0362736	0.0314415	0.780358	0.544156	0.63395	0.426859	0.921848	0.990113	0.867399	0.682688	0.499892
Bd3-1d_15	0.00214887	0.572912	0.930353	0.521267	3.01243e-06	0.142751	0.309436	0.646625	0.128144	0.0188283	0.0393076	0.471796	0.0660519
Bd3-1d_19	0.474347	0.543533	0.654262	0.519798	0.00084703	0.115927	0.151438	0.108066	0.700168	0.680136	0.0317559	0.69578	0.459439
Bd3-1d_21	4.38058e-05	0.00309027	0.0144984	0.00245915	0.0438404	0.0992595	0.284326	0.69921	0.0143798	0.126039	0.0591781	0.400492	0.0966751
Bd3-1d_22	0.00420851	0.0678074	0.156319	0.0568423	0.00543212	0.110537	0.0552711	0.152399	0.273644	0.0750267	0.0188566	0.290681	0.126423

## Sheet: SupplDataset_10
Supplementary Data Set 10. ASE type (Fig.5)
gene	cis	cisxe	indirect_cis_both	indirect_cis_e	trans	transxe	indirect_trans_both	indirect_trans_e
Bradi0012s00100	1	0	0	1	1	0	0	1
Bradi0012s00201	0	0	0	0	0	0	0	0
Bradi1g00820	0	1	0	1	0	0	0	0
Bradi1g00830	0	0	0	0	0	0	0	1
Bradi1g00847	0	0	0	0	0	0	0	0
Bradi1g00860	1	0	1	0	1	0	0	0
Bradi1g00880	0	0	0	0	0	0	0	0
Bradi1g00887	0	0	0	0	0	0	0	0
Bradi1g00900	1	0	0	1	0	0	0	0
Bradi1g00960	0	0	0	0	0	0	0	0
Bradi1g00980	1	0	0	0	1	0	0	1
Bradi1g00990	0	0	0	0	0	0	0	0
Bradi1g01021	0	0	0	0	0	0	0	0
Bradi1g02490	0	0	0	0	0	0	0	0
Bradi1g02760	0	0	0	0	0	0	0	0
Bradi1g02770	1	0	0	1	1	0	0	1
Bradi1g02800	0	0	0	0	0	0	0	0
Bradi1g03800	1	0	0	1	0	0	0	0
Bradi1g03827	0	0	0	0	0	0	0	0
Bradi1g03840	1	0	0	0	1	0	0	1
Bradi1g03850	0	0	0	1	0	0	0	0
Bradi1g03867	1	1	0	1	1	0	0	0
Bradi1g03890	0	0	0	0	0	0	0	0
Bradi1g03910	1	0	1	0	0	0	0	0
Bradi1g03920	0	0	0	0	0	0	0	0
Bradi1g03930	1	0	0	1	0	0	0	0
Bradi1g03940	0	0	0	0	0	0	0	0
Bradi1g03947	1	0	0	1	0	0	0	0
Bradi1g03980	0	0	0	0	0	0	0	0
Bradi1g03990	0	0	0	0	0	0	0	0
Bradi1g04000	1	0	0	0	0	0	0	0
Bradi1g04030	1	0	0	1	0	0	0	0
Bradi1g04060	1	0	0	1	0	0	0	0
Bradi1g04070	0	1	0	1	0	1	0	1
Bradi1g04080	1	1	0	1	0	0	0	0
Bradi1g04090	0	0	0	0	0	0	0	0
Bradi1g04097	0	1	0	1	0	0	0	0
Bradi1g04110	0	0	0	0	0	1	0	0
Bradi1g04120	0	0	0	0	0	0	0	0
Bradi1g04855	0	0	0	0	0	0	0	0
Bradi1g06250	0	0	0	0	0	0	0	0
Bradi1g06280	0	0	0	0	0	0	0	0
Bradi1g06290	0	0	0	0	0	0	0	0
Bradi1g06300	0	0	0	0	0	0	0	0
Bradi1g06310	0	0	0	1	0	0	0	1
Bradi1g06511	0	0	0	0	0	0	0	0
Bradi1g06821	0	0	0	0	0	0	0	0
Bradi1g06851	0	0	0	0	0	1	0	0
Bradi1g06861	1	0	1	0	0	0	0	0
Bradi1g06870	0	0	0	0	0	0	0	0
Bradi1g06890	0	0	0	0	0	0	0	0
Bradi1g06907	0	0	0	0	0	0	0	0
Bradi1g06917	1	0	1	0	0	0	0	0
Bradi1g06930	0	0	0	0	0	0	0	0
Bradi1g06945	0	0	0	0	0	0	0	0
Bradi1g07010	0	0	0	1	0	0	0	0
Bradi1g07020	1	0	0	0	0	0	0	0
Bradi1g07027	0	0	0	0	1	0	0	1
Bradi1g07032	0	1	0	1	0	0	0	0
Bradi1g07060	0	0	0	0	0	0	0	0
Bradi1g07101	0	0	0	0	0	0	0	0
Bradi1g07133	0	0	0	1	1	0	0	0
Bradi1g07140	0	0	0	0	0	0	0	0
Bradi1g07160	1	0	0	0	0	0	0	0
Bradi1g07400	0	0	0	0	0	0	0	0
Bradi1g07441	0	0	0	0	0	0	1	0
Bradi1g07450	0	1	1	0	0	1	0	0
Bradi1g07470	0	1	0	0	0	0	0	1
Bradi1g07480	0	0	0	0	0	0	0	0
Bradi1g07495	0	0	0	0	0	0	0	0
Bradi1g07620	1	0	1	0	1	0	0	0
Bradi1g08287	1	0	0	1	0	0	0	0
Bradi1g11070	0	0	0	1	0	0	0	0
Bradi1g11080	0	0	0	0	0	0	0	0
Bradi1g11365	1	0	0	1	1	0	1	0
Bradi1g12460	0	0	0	0	0	0	0	0
Bradi1g12470	1	0	1	0	0	0	0	0
Bradi1g12480	0	0	0	0	0	0	0	0
Bradi1g12490	0	0	0	0	0	0	0	0
Bradi1g12510	0	1	0	1	0	0	0	0
Bradi1g12550	0	0	0	0	0	0	0	0
Bradi1g12570	0	0	0	0	0	0	0	0
Bradi1g12673	0	0	0	0	0	0	0	0
Bradi1g12697	1	0	0	1	0	0	0	0
Bradi1g12715	0	0	0	0	0	0	0	0
Bradi1g12787	0	0	0	1	0	0	0	0
Bradi1g12800	0	0	0	1	0	0	0	0
Bradi1g12810	0	1	1	0	0	0	0	0
Bradi1g12837	0	0	0	0	0	0	0	0
Bradi1g12850	1	0	0	0	0	0	0	0
Bradi1g12870	0	0	0	0	0	0	0	0
Bradi1g12880	1	0	0	1	0	0	0	0
Bradi1g12910	1	0	1	0	1	0	0	1
Bradi1g12920	0	0	0	0	0	0	0	0
Bradi1g12960	0	0	0	0	0	0	0	0
Bradi1g12980	0	0	0	1	0	0	0	0
Bradi1g13047	0	0	0	0	0	0	0	0
Bradi1g13070	0	0	0	0	0	0	0	0
Bradi1g13080	0	0	0	0	0	0	0	0
Bradi1g13090	0	0	0	1	0	0	0	0
Bradi1g13097	0	0	0	0	0	0	0	0
Bradi1g13333	0	0	0	0	0	0	0	1
Bradi1g13580	1	1	0	1	1	1	0	1
Bradi1g13630	0	0	0	0	0	0	0	0
Bradi1g13640	0	0	0	1	0	0	0	0
Bradi1g13650	0	0	0	0	0	0	0	0
Bradi1g13680	0	0	0	0	0	0	0	0
Bradi1g13690	0	0	0	0	0	0	0	0
Bradi1g13710	1	1	0	1	0	0	0	0
Bradi1g13720	1	1	0	1	0	0	0	0
Bradi1g13750	1	0	0	1	0	0	0	0
Bradi1g13770	0	0	0	0	0	0	0	0
Bradi1g13777	0	0	0	0	0	0	0	0
Bradi1g13827	0	0	0	0	0	0	0	1
Bradi1g13840	0	0	0	0	0	0	0	0
Bradi1g13850	1	0	1	0	1	0	0	1
Bradi1g13863	0	0	0	0	0	0	0	0
Bradi1g13890	0	0	0	0	0	0	0	0
Bradi1g13900	1	0	1	0	0	0	0	0
Bradi1g13910	1	0	1	0	0	0	0	0
Bradi1g13930	1	0	0	1	0	0	0	0
Bradi1g13980	0	0	0	0	0	0	0	1
Bradi1g14400	0	0	0	1	0	0	0	0
Bradi1g15377	0	0	0	1	0	0	0	0
Bradi1g15390	0	1	0	1	0	0	0	1
Bradi1g15400	0	0	0	0	0	0	0	0
Bradi1g15410	1	0	1	0	1	0	0	1
Bradi1g15430	0	0	0	1	0	0	0	0
Bradi1g15440	0	0	0	0	0	0	0	0
Bradi1g15450	0	0	0	1	0	0	0	0
Bradi1g15490	0	0	0	0	1	0	0	0
Bradi1g15500	1	0	1	0	0	0	0	1
Bradi1g15520	0	0	0	0	1	0	0	0
Bradi1g15547	1	0	0	1	0	0	0	0
Bradi1g15590	1	0	0	1	0	0	0	0
Bradi1g15640	0	0	0	0	0	0	0	0
Bradi1g15670	0	0	0	0	0	0	0	0
Bradi1g15680	0	0	0	0	0	0	0	0
Bradi1g15707	0	0	0	0	0	0	0	0
Bradi1g15730	0	0	0	1	0	0	0	0
Bradi1g15740	0	1	0	0	0	0	0	0
Bradi1g15750	0	0	0	0	0	0	0	0
Bradi1g15780	0	0	0	1	0	0	0	0
Bradi1g15800	0	0	0	0	0	0	0	0
Bradi1g15830	0	0	0	0	0	0	0	0
Bradi1g15840	1	0	1	0	0	0	0	0
Bradi1g15850	1	0	0	1	0	0	0	0
Bradi1g15857	1	0	0	0	0	0	0	0
Bradi1g15880	0	1	0	1	0	0	0	0
Bradi1g15920	0	1	0	1	0	0	0	0
Bradi1g15940	0	0	0	0	0	0	0	1
Bradi1g15970	1	0	0	0	0	0	0	0
Bradi1g16140	0	0	0	0	0	0	0	0
Bradi1g16170	0	0	0	0	0	0	0	0
Bradi1g16190	0	0	0	0	0	0	0	0
Bradi1g16470	0	0	0	1	0	0	0	0
Bradi1g16500	0	0	0	0	0	0	0	0
Bradi1g16527	0	0	0	0	0	0	0	0
Bradi1g16610	0	0	0	0	0	0	0	0
Bradi1g16640	0	0	0	0	0	0	0	0
Bradi1g17340	0	1	1	0	0	1	1	0
Bradi1g17570	0	0	0	0	0	0	0	0
Bradi1g17590	0	0	0	1	0	0	0	0
Bradi1g17620	0	0	0	0	0	0	0	0
Bradi1g17630	0	0	0	0	0	0	0	0
Bradi1g17650	1	0	0	0	0	0	0	0
Bradi1g17665	0	0	0	0	0	0	0	0
Bradi1g17680	0	0	0	0	0	0	0	0
Bradi1g17710	0	0	0	0	0	0	0	0
Bradi1g18370	0	0	0	0	0	0	0	0
Bradi1g18380	0	0	0	0	0	0	0	0
Bradi1g18430	0	1	0	1	0	1	0	1
Bradi1g18440	0	0	0	0	0	0	0	0
Bradi1g18450	1	0	1	0	0	0	0	0
Bradi1g18460	0	0	0	0	0	0	0	0
Bradi1g18490	1	0	1	0	0	0	0	0
Bradi1g18500	0	0	0	0	0	0	0	0
Bradi1g18510	0	0	0	0	0	0	0	0
Bradi1g18531	1	0	1	0	0	0	0	1
Bradi1g18537	1	0	1	0	0	0	0	0
Bradi1g18550	0	0	0	0	0	0	0	0
Bradi1g18560	0	0	0	0	0	0	0	0
Bradi1g18570	1	0	0	1	0	0	0	0
Bradi1g18600	0	0	0	0	0	0	0	0
Bradi1g18607	0	0	0	0	0	0	0	0
Bradi1g18641	0	0	0	0	0	0	0	0
Bradi1g18646	1	0	0	1	1	0	0	0
Bradi1g18650	0	0	0	0	0	0	0	0
Bradi1g18660	0	0	0	0	0	0	0	0
Bradi1g18680	1	0	1	0	0	0	0	0
Bradi1g18700	1	0	1	0	0	0	0	0
Bradi1g18710	0	0	0	0	0	0	0	0
Bradi1g18720	1	0	0	0	0	0	0	0
Bradi1g18730	0	0	0	0	0	0	0	1
Bradi1g18740	0	0	0	0	0	0	0	0
Bradi1g18750	0	0	0	0	0	0	0	0
Bradi1g18760	0	1	0	1	0	0	0	1
Bradi1g18770	1	0	0	1	0	0	0	0
Bradi1g18780	0	1	0	1	0	1	0	0
Bradi1g18790	0	0	0	0	0	0	0	0
Bradi1g18794	1	0	1	0	0	0	0	0
Bradi1g19690	1	0	0	1	0	0	0	0
Bradi1g20390	0	0	0	0	0	0	0	0
Bradi1g21060	0	1	0	1	0	1	0	0
Bradi1g21580	0	0	0	0	0	0	0	0
Bradi1g21590	0	0	0	0	0	0	0	0
Bradi1g21620	0	0	0	0	0	0	0	0
Bradi1g22140	0	0	0	0	0	0	0	1
Bradi1g22160	0	0	0	0	0	0	0	0
Bradi1g22170	0	0	0	0	0	0	0	0
Bradi1g22180	0	0	0	0	0	0	0	0
Bradi1g22210	0	0	0	0	0	0	0	0
Bradi1g22240	0	0	0	0	0	0	0	0
Bradi1g22250	1	0	0	0	0	0	0	0
Bradi1g22260	0	1	0	0	1	0	0	1
Bradi1g22270	0	0	0	0	1	0	0	1
Bradi1g22290	0	0	0	0	0	0	0	0
Bradi1g22300	0	0	0	0	0	0	0	0
Bradi1g22370	1	0	1	0	0	1	1	0
Bradi1g22450	0	0	0	0	0	0	0	0
Bradi1g22510	0	0	0	0	0	0	0	0
Bradi1g22551	0	0	0	0	0	0	0	0
Bradi1g22590	0	0	0	0	0	0	0	0
Bradi1g22607	0	0	0	0	0	0	0	0
Bradi1g22660	0	0	0	0	0	0	0	0
Bradi1g22671	1	0	0	1	0	0	0	1
Bradi1g22680	0	0	0	0	0	0	0	0
Bradi1g22890	0	0	0	1	0	0	0	0
Bradi1g23250	0	0	0	0	0	0	0	0
Bradi1g23470	0	0	0	0	0	0	0	0
Bradi1g23516	0	0	0	0	0	0	0	0
Bradi1g23895	0	0	0	0	0	0	0	1
Bradi1g23940	0	0	0	0	0	0	0	0
Bradi1g23960	0	0	0	0	0	0	0	0
Bradi1g23970	1	0	0	1	0	0	0	1
Bradi1g24100	1	0	0	1	0	0	0	0
Bradi1g24277	1	1	0	1	0	0	0	0
Bradi1g26190	0	0	0	1	0	0	0	0
Bradi1g26210	0	0	0	0	0	0	0	0
Bradi1g26240	0	1	0	1	0	0	0	1
Bradi1g26260	0	0	0	0	0	0	0	0
Bradi1g26277	1	0	0	1	0	0	0	1
Bradi1g26300	0	0	0	0	0	0	0	0
Bradi1g26310	1	0	0	1	0	0	0	0
Bradi1g26317	0	1	0	0	0	1	0	0
Bradi1g26330	1	0	0	0	0	0	0	0
Bradi1g26337	1	0	1	0	0	0	0	0
Bradi1g26350	0	0	0	0	0	0	0	0
Bradi1g26912	0	0	0	0	0	0	0	0
Bradi1g26930	0	0	0	0	0	0	0	0
Bradi1g26940	0	0	0	0	0	0	0	0
Bradi1g26960	0	1	0	0	0	0	0	0
Bradi1g26980	0	0	0	0	0	0	0	0
Bradi1g27000	0	0	0	0	0	0	0	0
Bradi1g27010	0	0	0	0	0	0	0	0
Bradi1g27027	0	0	0	0	0	0	0	0
Bradi1g27040	0	0	0	0	0	1	0	1
Bradi1g27050	1	0	0	1	1	0	0	1
Bradi1g27060	1	0	0	1	1	0	0	0
Bradi1g27080	0	0	0	0	0	0	0	0
Bradi1g27120	1	1	0	1	0	0	0	0
Bradi1g27130	0	0	0	0	0	0	0	0
Bradi1g27140	0	0	0	0	0	0	0	0
Bradi1g27157	1	0	1	0	0	0	0	0
Bradi1g27170	0	0	0	0	0	0	0	0
Bradi1g27180	0	0	0	0	0	0	0	0
Bradi1g27192	0	0	0	1	0	0	0	0
Bradi1g27197	0	0	0	0	0	0	0	0
Bradi1g27230	1	0	0	0	0	0	0	0
Bradi1g27237	0	0	0	0	0	0	0	0
Bradi1g27250	0	0	0	0	0	0	0	0
Bradi1g28000	0	0	0	0	0	0	0	1
Bradi1g28010	0	1	0	0	0	0	0	0
Bradi1g28056	0	1	0	0	0	0	0	0
Bradi1g28750	0	0	0	0	0	0	0	0
Bradi1g28760	0	0	0	0	0	0	0	0
Bradi1g28860	0	0	0	0	0	0	0	0
Bradi1g29000	0	0	0	0	0	0	0	0
Bradi1g29010	1	0	0	1	0	0	0	0
Bradi1g29020	1	0	1	0	1	0	0	0
Bradi1g29021	1	0	0	1	0	0	0	0
Bradi1g29040	0	0	0	0	0	0	0	0
Bradi1g29060	1	0	0	1	0	0	0	0
Bradi1g29077	1	0	0	1	0	0	0	0
Bradi1g29090	0	0	0	0	0	0	0	0
Bradi1g29130	1	0	0	1	0	0	0	0
Bradi1g29140	0	0	0	0	0	0	0	0
Bradi1g29147	1	0	0	1	0	0	0	0
Bradi1g29167	0	0	0	0	0	0	0	0
Bradi1g29187	1	0	0	0	1	0	0	0
Bradi1g29220	1	1	0	1	0	0	0	0
Bradi1g29240	1	0	0	1	0	0	0	0
Bradi1g29260	0	0	0	0	0	0	0	0
Bradi1g29275	1	0	0	1	0	0	0	0
Bradi1g29287	0	1	0	0	0	0	0	0
Bradi1g29300	0	0	0	0	0	0	0	0
Bradi1g29340	0	0	0	0	0	0	0	0
Bradi1g29390	1	0	0	0	0	0	0	0
Bradi1g29400	1	0	1	0	0	0	0	0
Bradi1g29410	0	0	0	1	0	0	0	0
Bradi1g29481	1	0	0	1	0	0	0	0
Bradi1g29491	0	0	0	0	0	0	0	0
Bradi1g29500	0	0	0	0	0	0	0	0
Bradi1g29510	0	1	0	1	0	0	0	0
Bradi1g29520	1	0	0	1	0	0	0	0
Bradi1g29537	0	0	0	0	0	0	0	0
Bradi1g29550	0	0	0	0	0	0	0	0
Bradi1g29590	0	0	0	0	0	0	0	0
Bradi1g29611	0	0	0	0	0	0	0	0
Bradi1g31800	0	0	0	1	0	0	0	0
Bradi1g31810	0	1	0	1	0	0	0	0
Bradi1g31816	1	0	1	0	1	0	0	1
Bradi1g31820	0	0	0	1	0	0	0	0
Bradi1g31837	0	0	0	0	0	0	0	0
Bradi1g31850	0	0	0	0	0	0	0	0
Bradi1g31980	0	0	0	0	0	0	0	0
Bradi1g32732	0	0	0	0	0	0	0	0
Bradi1g32770	0	0	0	0	0	0	0	0
Bradi1g32792	0	0	0	0	0	0	0	0
Bradi1g32800	0	0	0	1	0	0	0	0
Bradi1g32927	1	0	0	0	0	0	0	0
Bradi1g32945	0	0	0	0	1	0	0	1
Bradi1g32960	1	0	1	0	0	0	0	0
Bradi1g32970	0	1	0	1	0	0	0	0
Bradi1g33010	0	0	0	0	0	0	0	0
Bradi1g33030	0	0	0	1	0	0	0	0
Bradi1g33190	0	0	0	0	1	0	0	1
Bradi1g33200	0	0	0	0	0	0	0	0
Bradi1g33210	0	0	0	0	0	0	0	0
Bradi1g33217	1	0	0	1	0	0	0	0
Bradi1g33230	0	0	0	0	0	0	0	0
Bradi1g33401	0	1	0	1	0	0	0	0
Bradi1g33520	0	0	0	0	0	1	0	1
Bradi1g33530	0	0	0	1	0	0	0	0
Bradi1g33550	0	0	0	1	0	0	0	0
Bradi1g33560	1	0	0	1	0	0	0	0
Bradi1g33610	0	0	0	0	0	0	0	0
Bradi1g33620	1	0	0	1	0	0	0	0
Bradi1g33640	1	0	1	0	0	0	0	0
Bradi1g33650	1	1	0	1	0	1	0	1
Bradi1g33670	0	0	0	1	0	1	0	1
Bradi1g33940	0	0	0	0	0	0	0	0
Bradi1g34100	0	0	0	0	0	0	0	0
Bradi1g34110	0	0	0	0	0	0	0	0
Bradi1g34120	0	0	0	0	0	0	0	0
Bradi1g34140	0	0	0	1	0	0	0	0
Bradi1g34647	0	0	0	0	0	0	0	0
Bradi1g34656	0	0	0	0	0	0	0	0
Bradi1g34681	0	0	0	0	0	0	0	0
Bradi1g34700	0	0	0	1	0	0	0	0
Bradi1g34707	1	0	0	1	0	0	0	0
Bradi1g34717	1	0	0	1	0	0	0	0
Bradi1g34750	0	0	0	1	0	0	0	0
Bradi1g34760	0	0	0	0	0	0	0	0
Bradi1g34770	0	0	0	0	1	0	0	1
Bradi1g34789	0	0	0	0	0	0	0	0
Bradi1g34798	0	0	0	0	0	0	0	0
Bradi1g34820	0	0	0	0	0	0	0	0
Bradi1g34825	1	0	0	1	0	0	0	1
Bradi1g34830	0	0	0	0	0	0	0	1
Bradi1g34857	0	0	0	0	0	0	0	0
Bradi1g34890	0	0	0	0	0	0	0	0
Bradi1g34900	0	1	0	1	0	0	0	0
Bradi1g34910	0	0	0	0	0	0	0	0
Bradi1g35020	1	0	0	0	0	0	0	0
Bradi1g35030	1	0	0	0	0	0	0	0
Bradi1g35060	0	1	0	1	0	0	0	1
Bradi1g35100	1	0	0	1	0	0	0	0
Bradi1g35110	0	1	0	1	0	0	0	0
Bradi1g35120	0	0	0	0	0	0	0	0
Bradi1g35130	0	0	0	0	0	0	0	0
Bradi1g35157	0	0	0	1	0	0	0	1
Bradi1g35168	0	0	0	0	0	0	0	0
Bradi1g35190	0	0	0	0	0	0	0	0
Bradi1g35200	0	0	0	0	0	0	0	0
Bradi1g35230	0	1	0	1	0	0	0	0
Bradi1g35430	0	0	0	0	1	0	0	0
Bradi1g35452	0	0	0	0	0	0	0	0
Bradi1g35470	1	0	1	0	1	0	0	1
Bradi1g35490	0	0	0	0	0	0	0	0
Bradi1g35500	1	1	0	1	0	0	0	0
Bradi1g35520	0	0	0	1	0	0	0	0
Bradi1g35530	1	0	1	0	0	0	0	0
Bradi1g35540	1	0	0	1	0	0	0	0
Bradi1g35600	1	1	1	0	0	0	0	0
Bradi1g35616	0	0	0	0	0	0	0	0
Bradi1g35620	0	0	0	0	0	0	0	0
Bradi1g35630	1	0	0	1	0	0	0	0
Bradi1g35680	1	0	1	0	0	0	0	0
Bradi1g36210	0	0	0	0	0	0	0	0
Bradi1g36225	0	0	0	0	0	0	0	0
Bradi1g36230	0	0	0	0	0	0	0	0
Bradi1g36236	0	0	0	1	0	0	0	0
Bradi1g36250	0	0	0	1	1	0	0	1
Bradi1g36260	0	0	0	0	0	0	0	0
Bradi1g36270	0	0	0	0	0	0	0	0
Bradi1g36290	1	1	0	1	0	0	0	0
Bradi1g36320	0	0	0	0	0	0	0	0
Bradi1g36340	0	0	0	0	1	0	0	1
Bradi1g36400	1	0	0	1	0	0	0	0
Bradi1g36420	0	0	0	0	0	0	0	0
Bradi1g36430	0	0	0	0	0	0	0	0
Bradi1g36450	1	0	0	1	0	0	0	0
Bradi1g36460	0	0	0	0	0	0	0	0
Bradi1g36467	0	0	0	0	0	0	0	0
Bradi1g36480	0	0	0	0	0	0	0	0
Bradi1g36490	0	0	0	0	0	0	0	0
Bradi1g36520	0	1	0	1	0	0	0	0
Bradi1g36530	1	0	0	1	0	0	0	0
Bradi1g36542	0	0	0	0	0	0	0	0
Bradi1g36550	1	0	1	0	0	0	0	0
Bradi1g36560	0	0	0	0	0	0	0	0
Bradi1g36830	0	0	0	0	0	0	0	0
Bradi1g37100	1	0	0	1	1	0	0	1
Bradi1g37120	0	0	0	1	0	0	0	0
Bradi1g37130	0	0	0	0	0	0	0	0
Bradi1g37175	1	1	0	1	1	0	0	1
Bradi1g37183	0	0	0	0	0	0	0	0
Bradi1g37330	0	0	0	0	0	0	0	0
Bradi1g37337	1	0	1	0	0	0	0	0
Bradi1g37360	0	0	0	0	0	0	0	0
Bradi1g37370	0	0	0	0	0	0	0	0
Bradi1g37377	1	0	0	1	0	0	0	0
Bradi1g37390	0	0	0	0	0	0	0	0
Bradi1g37582	0	0	0	0	0	0	0	0
Bradi1g37692	0	0	0	0	0	0	0	0
Bradi1g37780	1	0	0	1	1	0	0	1
Bradi1g37826	0	0	0	0	0	0	0	0
Bradi1g37830	1	0	1	0	0	0	0	0
Bradi1g37840	0	0	0	0	0	0	0	0
Bradi1g37846	1	0	0	0	0	0	0	0
Bradi1g37852	0	0	0	0	0	0	0	0
Bradi1g37940	1	0	0	1	0	0	0	0
Bradi1g42640	0	0	0	1	0	0	0	1
Bradi1g42650	1	0	1	0	0	0	0	0
Bradi1g42660	1	0	0	1	0	0	0	0
Bradi1g42670	1	0	0	1	1	0	0	1
Bradi1g42707	1	0	0	1	0	0	0	0
Bradi1g42720	0	0	0	0	0	0	0	0
Bradi1g42730	0	0	0	1	0	0	0	0
Bradi1g42750	0	0	0	0	0	0	0	0
Bradi1g42760	0	0	0	1	0	0	0	0
Bradi1g42770	1	0	0	1	0	0	0	1
Bradi1g42790	1	0	1	0	0	0	0	0
Bradi1g42800	0	0	0	0	0	0	0	1
Bradi1g42810	0	0	0	0	0	0	0	0
Bradi1g42820	0	1	0	0	0	0	0	0
Bradi1g42880	1	0	0	1	0	0	0	0
Bradi1g43700	0	0	0	0	0	0	0	0
Bradi1g43705	1	0	1	0	1	0	0	0
Bradi1g43710	0	0	0	0	0	0	0	0
Bradi1g43723	0	0	0	0	0	0	0	0
Bradi1g44577	1	1	0	1	0	0	0	0
Bradi1g45150	0	0	0	0	0	0	0	0
Bradi1g45190	0	0	0	0	0	0	0	0
Bradi1g45192	1	0	0	0	1	0	0	1
Bradi1g45200	1	0	0	0	0	0	0	0
Bradi1g45210	0	0	0	0	0	0	0	0
Bradi1g45240	1	0	0	1	0	0	0	0
Bradi1g45250	0	1	0	1	0	1	0	0
Bradi1g45714	1	0	1	0	0	0	0	0
Bradi1g45727	0	0	0	0	0	0	0	0
Bradi1g45737	0	0	0	1	0	0	0	0
Bradi1g45760	1	0	1	0	1	0	0	1
Bradi1g45790	0	0	0	0	0	0	0	0
Bradi1g45812	1	0	0	0	0	0	0	0
Bradi1g45820	0	0	0	1	0	0	0	1
Bradi1g45833	0	1	0	1	0	0	0	0
Bradi1g45872	0	0	0	0	0	0	0	0
Bradi1g45884	1	1	0	1	0	0	0	0
Bradi1g45900	0	1	0	1	0	0	0	0
Bradi1g46330	1	1	0	1	0	0	0	0
Bradi1g46350	0	0	0	0	0	0	0	0
Bradi1g46360	0	0	0	0	0	0	0	0
Bradi1g46387	0	0	0	0	0	0	0	0
Bradi1g46420	1	0	0	1	0	0	0	0
Bradi1g46440	1	0	1	0	0	0	0	0
Bradi1g46450	0	0	0	1	0	0	0	1
Bradi1g46480	0	0	0	0	0	0	0	0
Bradi1g46487	0	0	0	0	0	0	0	0
Bradi1g46500	1	0	0	1	0	1	0	1
Bradi1g46520	1	0	0	1	0	0	0	0
Bradi1g46528	0	0	0	0	0	0	0	0
Bradi1g46530	1	0	0	1	0	0	0	0
Bradi1g46540	0	1	0	0	0	0	0	0
Bradi1g46550	0	0	0	0	0	0	0	0
Bradi1g46560	0	0	0	0	0	0	0	0
Bradi1g46590	0	0	0	0	0	0	0	0
Bradi1g46596	0	0	0	0	0	0	0	0
Bradi1g46610	1	0	1	0	0	0	0	0
Bradi1g46622	0	0	0	0	0	0	0	0
Bradi1g46650	1	0	1	0	0	0	0	0
Bradi1g46656	0	0	0	0	0	0	0	0
Bradi1g47180	1	0	1	0	1	0	0	1
Bradi1g47320	0	0	0	1	0	0	0	0
Bradi1g47340	0	1	0	0	0	0	0	1
Bradi1g47407	1	0	0	1	0	0	0	0
Bradi1g47502	1	0	0	1	0	0	0	0
Bradi1g47510	0	0	0	0	0	0	0	0
Bradi1g47580	0	0	0	0	0	0	0	0
Bradi1g47590	0	0	0	0	0	0	0	0
Bradi1g47641	0	0	0	0	0	0	0	0
Bradi1g47650	0	0	0	0	0	0	0	0
Bradi1g47693	0	0	0	0	0	0	0	0
Bradi1g47750	1	0	1	0	0	0	0	0
Bradi1g47767	0	0	0	1	0	0	0	0
Bradi1g47950	1	0	0	1	0	0	0	0
Bradi1g47960	1	0	1	0	0	0	0	0
Bradi1g47980	1	0	0	1	1	0	0	1
Bradi1g48010	0	0	0	0	0	0	0	0
Bradi1g48050	0	0	0	0	0	0	0	0
Bradi1g48060	0	0	0	0	0	0	0	0
Bradi1g48070	0	1	0	1	0	0	0	0
Bradi1g48080	1	0	0	1	1	0	0	1
Bradi1g48090	0	0	0	0	0	0	0	0
Bradi1g48100	1	0	1	0	0	0	0	0
Bradi1g48110	0	0	0	0	0	0	0	0
Bradi1g48120	1	0	0	1	1	0	0	0
Bradi1g48140	1	0	0	1	0	0	0	0
Bradi1g48264	0	0	0	0	0	0	0	0
Bradi1g48279	0	0	0	0	0	0	0	0
Bradi1g48690	0	0	0	1	0	0	0	0
Bradi1g48757	1	0	0	0	1	0	0	0
Bradi1g49590	0	0	0	0	0	0	0	0
Bradi1g49600	0	0	0	0	0	0	0	0
Bradi1g49620	0	1	0	1	0	0	0	0
Bradi1g49650	0	0	0	1	0	0	0	0
Bradi1g49657	0	0	0	0	0	0	0	0
Bradi1g49670	1	0	0	1	0	0	0	0
Bradi1g49680	1	0	1	0	0	0	0	0
Bradi1g49698	0	0	0	0	0	0	0	0
Bradi1g49720	0	0	0	0	0	0	0	0
Bradi1g49730	1	1	0	1	0	0	0	0
Bradi1g49740	0	0	0	0	0	0	0	0
Bradi1g49750	0	0	0	0	0	0	0	0
Bradi1g49760	1	0	0	1	0	0	0	0
Bradi1g49770	0	0	0	0	0	0	0	0
Bradi1g49997	1	0	0	1	1	0	0	1
Bradi1g50170	0	0	0	0	0	0	0	0
Bradi1g50180	0	0	0	0	0	0	0	0
Bradi1g50190	0	0	0	0	0	0	0	0
Bradi1g50208	1	0	1	0	0	0	0	0
Bradi1g50220	0	0	0	0	0	0	0	0
Bradi1g50230	0	0	0	0	0	0	0	0
Bradi1g50247	1	0	0	1	1	0	0	1
Bradi1g50250	1	0	1	0	0	0	0	0
Bradi1g50270	1	0	0	1	0	0	0	0
Bradi1g50280	0	1	0	1	0	0	0	0
Bradi1g50360	1	0	0	1	0	0	0	1
Bradi1g50380	0	1	0	0	0	0	0	0
Bradi1g50390	0	0	0	0	0	0	0	0
Bradi1g50426	1	0	1	0	0	0	0	0
Bradi1g50432	1	0	0	1	0	0	0	0
Bradi1g50470	0	0	0	0	0	0	0	0
Bradi1g50490	0	1	0	1	0	0	0	0
Bradi1g50497	0	1	0	1	0	0	0	0
Bradi1g50520	0	0	0	0	0	0	0	0
Bradi1g50530	1	0	1	0	0	0	0	0
Bradi1g50580	0	0	0	0	1	0	0	1
Bradi1g50590	1	0	0	1	0	0	0	0
Bradi1g50597	1	0	1	0	0	0	0	0
Bradi1g50620	0	0	0	0	0	0	0	0
Bradi1g50627	0	0	0	0	0	0	0	0
Bradi1g50640	0	0	0	0	0	0	0	0
Bradi1g50740	0	0	0	0	1	0	0	0
Bradi1g50745	0	0	0	0	0	0	0	0
Bradi1g50750	1	1	0	1	1	0	1	0
Bradi1g50780	0	0	0	0	0	0	0	0
Bradi1g50790	1	0	0	1	0	0	0	0
Bradi1g50810	1	0	1	0	0	0	0	0
Bradi1g50822	1	0	0	0	0	0	0	0
Bradi1g51410	0	0	0	0	0	0	0	0
Bradi1g51450	0	0	0	0	0	0	0	0
Bradi1g51460	0	0	0	1	0	0	0	0
Bradi1g51470	0	0	0	0	0	0	0	0
Bradi1g51480	0	0	0	0	0	0	0	0
Bradi1g51530	0	1	0	1	0	0	0	0
Bradi1g51540	0	0	0	0	0	0	0	1
Bradi1g51550	1	0	1	0	0	0	0	0
Bradi1g51560	1	0	0	1	0	0	0	0
Bradi1g51570	0	0	0	0	0	0	0	0
Bradi1g51580	0	0	0	0	0	0	0	0
Bradi1g51610	1	0	0	1	0	0	0	0
Bradi1g51620	1	0	0	1	0	0	0	1
Bradi1g51630	0	0	0	0	0	0	0	0
Bradi1g51633	0	0	0	0	0	0	0	0
Bradi1g51640	1	0	1	0	1	0	0	0
Bradi1g51650	0	0	0	0	0	0	0	0
Bradi1g51660	0	1	0	1	0	0	0	0
Bradi1g51670	0	0	0	0	0	0	0	0
Bradi1g51720	0	0	0	0	0	0	0	0
Bradi1g51740	0	0	0	0	0	0	0	0
Bradi1g51757	0	1	0	1	0	0	0	0
Bradi1g51770	0	0	0	1	0	0	0	0
Bradi1g51790	1	0	0	1	0	0	0	0
Bradi1g51807	0	0	0	1	0	0	0	0
Bradi1g51817	0	0	0	0	0	0	0	0
Bradi1g51830	0	0	0	1	0	0	0	0
Bradi1g51840	0	0	0	1	0	0	0	0
Bradi1g51920	0	0	0	0	0	0	0	0
Bradi1g51940	0	0	0	0	0	0	0	0
Bradi1g52140	0	0	0	0	0	0	0	0
Bradi1g52150	0	0	0	1	0	0	0	0
Bradi1g52160	0	1	0	1	0	0	0	0
Bradi1g52170	0	0	0	0	0	0	0	0
Bradi1g52210	1	0	1	0	0	0	0	0
Bradi1g52230	0	0	0	0	0	0	0	0
Bradi1g52240	0	0	0	1	0	0	0	0
Bradi1g52250	0	0	0	0	0	0	0	0
Bradi1g52260	0	0	0	0	0	0	0	0
Bradi1g52270	0	0	0	1	0	0	0	0
Bradi1g52280	0	0	0	1	1	0	0	1
Bradi1g52292	0	0	0	0	0	0	0	0
Bradi1g52300	0	0	0	0	0	0	0	0
Bradi1g52310	1	0	0	1	0	0	0	0
Bradi1g52320	0	1	0	1	0	0	0	0
Bradi1g52330	0	0	0	0	0	0	0	0
Bradi1g52360	1	0	1	0	0	0	0	0
Bradi1g52367	1	1	0	1	0	0	0	0
Bradi1g52374	0	0	0	1	0	0	0	0
Bradi1g52390	1	0	1	0	1	0	0	1
Bradi1g52400	0	0	0	0	0	0	0	0
Bradi1g52407	0	0	0	0	0	0	0	0
Bradi1g52440	1	0	0	1	0	0	0	0
Bradi1g52450	1	0	0	1	0	0	0	0
Bradi1g52460	0	0	0	0	0	0	0	0
Bradi1g52480	0	1	0	1	0	1	0	1
Bradi1g52500	1	0	0	1	0	0	0	0
Bradi1g52510	0	0	0	0	0	0	0	0
Bradi1g52520	1	0	0	1	1	0	0	1
Bradi1g52550	0	0	0	1	0	0	0	0
Bradi1g52690	0	0	0	0	0	0	0	0
Bradi1g53470	0	0	0	1	0	0	0	0
Bradi1g53490	0	1	0	1	0	0	0	0
Bradi1g53520	0	0	0	0	0	0	0	0
Bradi1g53527	0	0	0	0	0	0	0	0
Bradi1g53540	0	0	0	1	0	0	0	0
Bradi1g53550	0	1	0	1	0	0	0	0
Bradi1g53580	0	0	0	0	0	0	0	0
Bradi1g53620	0	0	0	0	0	0	0	0
Bradi1g53640	1	0	0	1	0	0	0	0
Bradi1g53650	1	0	1	0	0	1	0	1
Bradi1g53660	0	0	0	0	0	0	0	0
Bradi1g53670	1	1	0	1	0	1	0	1
Bradi1g53680	0	0	0	0	1	0	1	0
Bradi1g53690	0	0	0	0	0	0	0	0
Bradi1g53700	0	0	0	0	0	0	0	0
Bradi1g53862	0	0	0	1	0	0	0	0
Bradi1g54106	0	0	0	0	0	0	0	0
Bradi1g54160	0	0	0	0	0	0	0	0
Bradi1g54167	0	1	0	1	0	0	0	1
Bradi1g54210	0	0	0	0	0	0	0	1
Bradi1g54610	1	1	0	1	0	1	0	0
Bradi1g54630	0	0	0	1	0	0	0	0
Bradi1g54650	1	0	1	0	0	0	0	0
Bradi1g54670	1	0	0	0	0	0	0	0
Bradi1g54680	0	0	0	0	0	0	0	0
Bradi1g55216	0	1	0	1	0	0	0	0
Bradi1g55260	0	0	0	1	0	0	0	0
Bradi1g55300	0	0	0	0	0	0	0	0
Bradi1g55420	0	0	0	0	0	0	0	0
Bradi1g55440	0	0	0	0	0	0	0	0
Bradi1g55460	1	0	0	0	0	0	0	0
Bradi1g55500	0	0	0	0	0	0	0	0
Bradi1g55520	0	0	0	0	0	0	0	0
Bradi1g55530	0	0	0	0	0	0	0	0
Bradi1g55550	0	1	0	1	0	0	0	0
Bradi1g55560	0	0	0	0	0	0	0	0
Bradi1g55570	0	0	0	0	0	0	0	0
Bradi1g55600	0	0	0	0	0	0	0	0
Bradi1g55610	0	1	0	1	0	0	0	1
Bradi1g55620	0	0	0	0	0	0	0	0
Bradi1g55630	0	0	0	0	0	0	0	0
Bradi1g56090	1	1	0	1	0	0	0	0
Bradi1g56100	0	1	1	0	0	1	0	0
Bradi1g56120	1	1	0	1	0	1	0	1
Bradi1g56130	0	0	0	0	0	0	0	0
Bradi1g56137	1	0	1	0	1	0	1	0
Bradi1g56167	0	0	0	1	0	0	0	0
Bradi1g56250	0	0	0	0	0	0	0	0
Bradi1g56280	1	0	0	0	0	0	0	0
Bradi1g56374	0	0	0	0	0	0	0	0
Bradi1g56416	1	0	0	1	0	0	0	0
Bradi1g56500	0	0	0	0	0	0	0	0
Bradi1g57000	0	0	0	0	0	0	0	0
Bradi1g57030	0	0	0	0	0	0	0	0
Bradi1g57050	0	0	0	0	0	0	0	0
Bradi1g57060	0	0	0	0	0	0	0	0
Bradi1g57080	0	0	0	0	0	0	0	0
Bradi1g57100	0	0	0	0	0	0	0	0
Bradi1g57120	0	0	0	0	0	0	0	0
Bradi1g57124	0	0	0	0	0	0	0	0
Bradi1g57590	0	1	0	1	0	0	0	0
Bradi1g57750	0	0	0	0	0	0	0	0
Bradi1g57768	0	1	0	1	0	0	0	0
Bradi1g57880	1	0	0	1	0	0	0	0
Bradi1g58000	0	0	0	0	0	0	0	0
Bradi1g58030	1	0	0	1	0	0	0	0
Bradi1g58050	0	0	0	0	0	0	0	0
Bradi1g58080	0	1	0	1	0	1	0	1
Bradi1g58116	0	0	0	0	0	0	0	0
Bradi1g58160	0	0	0	0	0	0	0	0
Bradi1g58180	0	0	0	0	0	0	0	0
Bradi1g58190	0	0	0	1	0	0	0	0
Bradi1g58210	0	0	0	0	1	0	0	1
Bradi1g58220	1	0	1	0	0	0	0	1
Bradi1g58230	0	0	0	0	0	0	0	0
Bradi1g58240	0	0	0	1	1	1	0	1
Bradi1g58259	1	1	0	1	0	0	0	0
Bradi1g58310	0	0	0	1	0	0	0	1
Bradi1g58340	0	0	0	0	0	0	0	0
Bradi1g58380	0	1	0	0	0	0	0	0
Bradi1g58390	1	0	0	1	0	0	0	0
Bradi1g58400	1	0	0	1	0	0	0	0
Bradi1g58415	0	0	0	0	0	0	0	0
Bradi1g58450	0	0	0	0	0	0	0	0
Bradi1g58460	0	0	0	0	0	0	0	0
Bradi1g58470	0	0	0	0	0	1	0	0
Bradi1g58480	0	0	0	0	0	0	0	0
Bradi1g58500	0	0	0	0	0	0	0	0
Bradi1g58530	0	0	0	0	0	0	0	0
Bradi1g58550	0	0	0	1	0	0	0	0
Bradi1g58572	0	0	0	0	0	0	0	0
Bradi1g58600	0	0	0	0	0	0	0	0
Bradi1g58640	0	0	0	0	0	0	0	0
Bradi1g58690	0	0	0	1	0	0	0	0
Bradi1g58720	0	0	0	1	0	0	0	0
Bradi1g58746	0	1	0	1	0	1	0	0
Bradi1g58757	0	0	0	0	1	0	0	1
Bradi1g58762	0	1	1	0	1	1	0	1
Bradi1g58790	0	0	0	0	0	0	0	0
Bradi1g58802	0	0	0	0	0	0	0	0
Bradi1g58810	1	0	0	1	0	0	0	0
Bradi1g58830	0	0	0	1	0	1	0	0
Bradi1g58842	0	0	0	0	0	0	0	0
Bradi1g58849	1	0	1	0	0	0	0	0
Bradi1g58894	0	0	0	0	0	0	0	0
Bradi1g58906	1	0	0	1	0	0	0	0
Bradi1g58920	0	0	0	0	0	0	0	0
Bradi1g58954	1	0	1	0	0	0	0	1
Bradi1g58956	1	0	0	1	0	0	0	0
Bradi1g58958	1	1	1	0	1	1	0	1
Bradi1g59220	0	0	0	0	0	0	0	0
Bradi1g59500	0	0	0	1	0	0	0	0
Bradi1g60500	1	0	0	1	0	0	0	1
Bradi1g61330	0	1	0	0	0	0	0	0
Bradi1g62210	0	0	0	0	0	0	0	0
Bradi1g62890	0	0	0	0	0	0	0	0
Bradi1g63360	0	0	0	1	0	0	0	0
Bradi1g63380	0	0	0	0	0	0	0	0
Bradi1g63410	0	0	0	0	0	0	0	0
Bradi1g63433	1	1	0	1	0	0	0	0
Bradi1g63470	0	0	0	0	0	0	0	0
Bradi1g63480	0	0	0	0	0	0	0	0
Bradi1g63490	1	0	0	1	0	0	0	0
Bradi1g63500	1	0	0	0	0	0	0	0
Bradi1g63600	0	0	0	1	0	0	0	0
Bradi1g63640	0	0	0	0	0	0	0	1
Bradi1g63700	0	0	0	0	0	0	0	0
Bradi1g63720	0	0	0	0	0	0	0	1
Bradi1g63730	1	0	0	1	1	0	0	0
Bradi1g63780	0	0	0	0	0	0	0	0
Bradi1g63840	0	1	0	0	0	0	0	0
Bradi1g63850	0	0	0	1	0	0	0	0
Bradi1g64010	0	0	0	0	0	0	0	0
Bradi1g64020	0	1	0	1	1	1	0	1
Bradi1g64040	0	0	0	0	0	0	0	0
Bradi1g64050	0	0	0	0	0	0	0	0
Bradi1g64267	0	0	0	0	0	0	0	0
Bradi1g64280	0	0	0	0	0	0	0	1
Bradi1g64310	0	0	0	0	0	0	0	0
Bradi1g64360	1	0	0	0	0	0	0	0
Bradi1g64370	0	0	0	0	0	0	0	0
Bradi1g64377	0	0	0	0	0	0	0	0
Bradi1g64384	0	0	0	0	0	0	0	0
Bradi1g64410	0	1	0	1	0	0	0	1
Bradi1g64420	0	0	0	0	0	0	0	0
Bradi1g64430	1	0	0	1	0	0	0	0
Bradi1g64440	1	1	0	1	0	0	0	0
Bradi1g64454	0	0	0	0	0	0	0	0
Bradi1g64460	0	0	0	0	0	0	0	0
Bradi1g64507	0	0	0	0	1	0	0	1
Bradi1g64530	0	0	0	1	0	0	0	0
Bradi1g64540	0	1	0	1	1	1	0	1
Bradi1g64580	0	1	0	1	0	0	0	0
Bradi1g64597	0	0	0	0	0	0	0	0
Bradi1g64660	0	0	0	0	0	0	0	0
Bradi1g64680	0	0	0	0	0	0	0	0
Bradi1g64722	0	1	0	1	0	0	0	0
Bradi1g64740	1	0	0	0	0	0	0	0
Bradi1g64750	1	0	0	1	0	0	0	0
Bradi1g64780	0	0	0	0	0	0	0	0
Bradi1g64817	0	0	0	0	0	0	0	0
Bradi1g64830	0	0	0	0	0	0	0	0
Bradi1g64850	0	1	0	0	0	0	0	0
Bradi1g64927	0	0	0	0	0	0	0	0
Bradi1g64940	1	0	0	1	0	0	0	0
Bradi1g64979	0	0	0	0	0	0	0	0
Bradi1g65060	0	0	0	0	0	0	0	0
Bradi1g65070	1	0	0	1	0	0	0	0
Bradi1g65440	0	0	0	0	0	0	0	0
Bradi1g65467	0	0	0	0	0	0	0	1
Bradi1g65480	0	0	0	0	0	0	0	0
Bradi1g65710	1	0	0	0	1	0	0	1
Bradi1g65725	0	0	0	0	0	0	0	0
Bradi1g65767	0	0	0	0	0	0	0	0
Bradi1g65790	0	0	0	0	0	0	0	0
Bradi1g65860	0	1	0	1	0	0	0	0
Bradi1g65880	0	0	0	0	0	0	0	0
Bradi1g65890	0	0	0	1	0	0	0	0
Bradi1g66250	0	0	0	0	0	0	0	0
Bradi1g67700	0	0	0	0	0	0	0	0
Bradi1g67730	0	0	0	1	0	0	0	0
Bradi1g67740	0	0	0	0	0	0	0	0
Bradi1g67750	1	0	0	1	0	0	0	0
Bradi1g67760	0	0	0	0	0	0	0	0
Bradi1g67780	0	0	0	0	0	0	0	0
Bradi1g67790	0	0	0	0	0	0	0	1
Bradi1g67800	1	1	0	1	1	1	0	1
Bradi1g67810	0	0	0	0	0	0	0	0
Bradi1g67830	1	0	0	1	0	0	0	0
Bradi1g67840	1	0	0	1	0	0	0	0
Bradi1g67880	1	0	0	1	0	0	0	0
Bradi1g67883	0	0	0	0	0	0	0	0
Bradi1g67900	1	0	0	1	0	0	0	0
Bradi1g68080	1	0	0	0	0	0	0	0
Bradi1g68090	1	0	0	0	0	0	0	0
Bradi1g68110	0	0	0	1	0	0	0	0
Bradi1g68120	0	0	0	0	0	0	0	0
Bradi1g68140	0	0	0	0	0	0	0	0
Bradi1g68180	0	0	0	0	0	0	0	0
Bradi1g68210	0	0	0	0	0	0	0	0
Bradi1g68250	0	1	0	1	0	0	0	0
Bradi1g68260	0	0	0	0	0	1	0	1
Bradi1g68270	0	0	0	0	0	0	0	0
Bradi1g68280	0	0	0	0	0	0	0	0
Bradi1g68300	0	0	0	0	0	0	0	0
Bradi1g68340	0	0	0	0	0	0	0	0
Bradi1g68373	0	0	0	0	0	0	0	0
Bradi1g68380	0	1	0	0	0	0	0	0
Bradi1g68430	0	0	0	0	0	0	0	0
Bradi1g68487	0	0	0	0	0	0	0	0
Bradi1g68500	0	0	0	0	0	0	0	0
Bradi1g68505	0	1	0	0	0	0	0	0
Bradi1g68510	0	0	0	0	0	0	0	0
Bradi1g68520	1	0	0	0	0	0	0	0
Bradi1g68540	0	1	0	1	0	0	0	0
Bradi1g68560	0	0	0	0	0	0	0	0
Bradi1g68580	0	0	0	0	0	0	0	0
Bradi1g68600	0	0	0	0	0	0	0	0
Bradi1g68640	1	0	1	0	0	0	0	0
Bradi1g68660	1	0	0	1	0	0	0	0
Bradi1g68670	0	0	0	0	0	0	0	0
Bradi1g68680	1	0	0	1	0	0	0	0
Bradi1g68710	0	1	0	1	0	0	0	0
Bradi1g68750	0	0	0	0	0	0	0	0
Bradi1g68837	0	0	0	0	0	0	0	0
Bradi1g68860	1	0	1	0	0	0	0	0
Bradi1g68880	0	0	0	0	0	0	0	0
Bradi1g68887	0	1	0	1	0	1	0	1
Bradi1g68910	1	0	1	0	0	0	0	0
Bradi1g68940	0	0	0	1	0	0	0	0
Bradi1g68957	0	0	0	0	0	0	0	0
Bradi1g68970	1	0	1	0	0	0	0	0
Bradi1g69000	0	1	0	1	0	0	0	1
Bradi1g69010	0	0	0	1	1	0	0	1
Bradi1g69020	0	0	0	0	0	0	0	0
Bradi1g69030	1	1	1	0	1	0	0	1
Bradi1g69040	0	0	0	0	0	0	0	1
Bradi1g69048	0	0	0	0	0	0	0	0
Bradi1g69250	0	0	0	0	0	0	0	0
Bradi1g69260	0	0	0	0	0	0	0	0
Bradi1g69270	0	0	0	0	0	0	0	0
Bradi1g69300	0	1	0	0	0	0	0	0
Bradi1g69340	0	0	0	0	0	0	0	0
Bradi1g69600	0	0	0	1	0	0	0	0
Bradi1g69617	0	1	0	0	0	0	0	0
Bradi1g69637	0	0	0	0	0	0	0	0
Bradi1g69650	1	0	0	1	0	0	0	0
Bradi1g69670	1	0	1	0	0	0	0	0
Bradi1g69680	0	0	0	1	0	0	0	0
Bradi1g69700	1	0	1	0	0	0	0	0
Bradi1g69710	0	0	0	0	0	0	0	0
Bradi1g69720	0	0	0	1	0	0	0	0
Bradi1g69740	0	0	0	1	0	0	0	0
Bradi1g69780	0	0	0	1	0	0	0	0
Bradi1g69810	0	0	0	0	0	0	0	0
Bradi1g70000	0	0	0	0	1	0	0	0
Bradi1g70028	0	0	0	0	0	0	0	1
Bradi1g70040	0	0	0	0	0	0	0	0
Bradi1g70050	0	0	0	0	0	0	0	0
Bradi1g70054	0	0	0	0	0	0	0	0
Bradi1g70057	0	0	0	0	0	0	0	0
Bradi1g70080	0	0	0	0	0	0	0	0
Bradi1g70135	1	0	1	0	0	0	0	0
Bradi1g70160	0	0	0	1	0	0	0	1
Bradi1g70180	0	0	0	0	0	0	0	0
Bradi1g70250	0	0	0	1	0	0	0	1
Bradi1g70280	0	0	0	0	0	0	0	0
Bradi1g70290	0	0	0	0	0	0	0	0
Bradi1g70307	0	0	0	0	0	0	0	0
Bradi1g70330	0	0	0	0	0	0	0	0
Bradi1g70340	0	0	0	0	0	0	0	0
Bradi1g70350	0	0	0	0	0	0	0	0
Bradi1g70360	0	0	0	0	0	0	0	0
Bradi1g70370	0	0	0	0	0	0	0	0
Bradi1g70380	0	0	0	0	0	0	0	0
Bradi1g70390	0	0	0	0	0	0	0	0
Bradi1g70407	1	1	0	1	0	0	0	1
Bradi1g70430	1	0	0	1	0	0	0	0
Bradi1g70450	0	0	0	0	0	1	0	0
Bradi1g70460	1	0	1	0	0	0	0	0
Bradi1g70570	0	0	0	0	0	0	0	0
Bradi1g70600	0	0	0	1	0	0	0	0
Bradi1g70620	1	0	0	1	0	0	0	0
Bradi1g70637	0	0	0	0	0	0	0	0
Bradi1g70920	0	0	0	0	0	0	0	0
Bradi1g72727	0	0	0	0	0	0	0	1
Bradi1g73210	1	0	0	1	0	0	0	0
Bradi1g73236	0	0	0	0	0	0	0	0
Bradi1g73240	1	0	1	0	1	0	0	1
Bradi1g73446	1	0	0	1	0	0	0	0
Bradi1g73660	1	0	1	0	0	0	0	0
Bradi1g73690	0	0	0	0	0	0	0	0
Bradi1g73700	0	0	0	0	0	0	0	0
Bradi1g73710	1	0	0	1	0	0	0	0
Bradi1g73720	1	0	0	1	0	0	0	0
Bradi1g73740	0	0	0	0	0	0	0	0
Bradi1g73860	0	0	0	0	0	0	0	0
Bradi1g73870	0	0	0	0	0	0	0	0
Bradi1g74420	0	1	0	1	0	0	0	0
Bradi1g74580	0	0	0	0	0	0	0	0
Bradi1g74870	0	0	0	0	0	0	0	0
Bradi1g75290	0	0	0	0	0	1	0	1
Bradi1g75340	0	0	0	0	0	0	0	0
Bradi1g75360	0	1	0	1	0	0	0	0
Bradi1g75390	0	0	0	0	0	0	0	0
Bradi1g75410	0	0	0	0	0	0	0	0
Bradi1g75500	0	0	0	0	0	0	0	0
Bradi1g75507	0	0	0	0	0	0	0	0
Bradi1g75530	1	0	1	0	1	0	0	1
Bradi1g75560	0	0	0	0	0	0	0	0
Bradi1g75580	0	0	0	0	0	0	0	0
Bradi1g75590	0	0	0	1	0	0	0	0
Bradi1g75790	0	0	0	0	0	0	0	0
Bradi1g75960	0	0	0	0	0	0	0	0
Bradi1g77087	0	1	0	1	0	1	0	0
Bradi1g77100	0	0	0	0	0	0	0	0
Bradi1g77120	1	0	1	0	1	0	0	1
Bradi1g77160	0	0	0	0	0	0	0	0
Bradi1g77247	0	0	0	0	0	0	0	0
Bradi1g77260	0	1	1	0	0	0	0	0
Bradi1g77270	1	0	0	1	0	0	0	0
Bradi1g77290	1	0	0	1	0	0	0	1
Bradi1g77750	1	1	0	1	1	0	0	0
Bradi1g77760	0	1	0	0	0	0	0	0
Bradi1g77770	0	0	0	0	0	0	0	0
Bradi1g77830	1	0	0	1	0	0	0	0
Bradi1g77850	0	0	0	1	0	0	0	0
Bradi1g77867	1	0	0	0	0	0	0	0
Bradi1g77880	0	0	0	0	0	0	0	0
Bradi1g77887	1	0	0	1	0	0	0	0
Bradi1g77920	0	0	0	1	0	0	0	0
Bradi1g77930	0	0	0	0	0	0	0	0
Bradi1g77940	0	0	0	0	0	0	0	0
Bradi1g77950	0	1	0	1	0	0	0	0
Bradi1g77957	1	0	0	1	0	0	0	0
Bradi1g77997	0	0	0	0	0	0	0	0
Bradi1g78020	1	0	0	1	0	0	0	0
Bradi1g78027	0	0	0	0	0	0	0	0
Bradi1g78040	1	0	0	1	0	0	0	0
Bradi1g78070	0	0	0	1	1	0	0	1
Bradi1g78090	0	0	0	1	0	0	0	0
Bradi1g78110	0	0	0	1	0	0	0	0
Bradi1g78170	1	0	1	0	1	0	0	1
Bradi1g78180	1	0	1	0	0	0	0	0
Bradi1g78190	0	0	0	0	0	0	0	0
Bradi1g78210	0	1	0	0	1	1	0	1
Bradi1g78220	1	0	0	1	0	1	0	1
Bradi1g78230	0	0	0	0	0	1	0	0
Bradi1g78235	0	0	0	0	0	0	0	0
Bradi1g78246	0	1	0	1	0	1	0	1
Bradi1g78260	1	0	0	1	0	0	0	0
Bradi1g78300	0	0	0	0	1	0	0	0
Bradi1g78320	0	0	0	0	0	0	0	0
Bradi1g78400	0	0	0	0	0	0	0	0
Bradi1g78410	1	0	0	1	0	0	0	0
Bradi1g78420	1	0	1	0	0	1	0	0
Bradi1g78430	0	0	0	0	0	0	0	0
Bradi1g78440	0	0	0	1	0	0	0	1
Bradi1g78450	0	0	0	0	0	0	0	0
Bradi1g78460	0	0	0	0	0	0	0	0
Bradi1g78470	0	0	0	0	0	0	0	0
Bradi1g78503	0	0	0	0	0	0	0	0
Bradi1g78511	1	0	1	0	0	0	0	1
Bradi1g78520	0	0	0	0	0	0	0	0
Bradi2g00501	1	0	0	1	0	0	0	0
Bradi2g00530	1	0	0	1	0	0	0	0
Bradi2g00560	0	1	0	1	1	0	0	1
Bradi2g00580	1	0	0	1	0	0	0	0
Bradi2g00590	1	0	0	1	0	0	0	0
Bradi2g00600	0	0	0	0	0	0	0	0
Bradi2g00610	0	0	0	0	0	0	0	0
Bradi2g00650	1	0	1	0	0	0	0	1
Bradi2g00740	0	0	0	0	0	0	0	0
Bradi2g00773	0	0	0	0	0	0	0	0
Bradi2g00960	1	0	1	0	0	0	0	0
Bradi2g00980	1	0	0	1	0	0	0	0
Bradi2g00992	1	0	0	1	1	0	0	1
Bradi2g01041	0	0	0	0	0	0	0	0
Bradi2g01050	0	0	0	0	0	0	0	0
Bradi2g01105	1	0	1	0	1	0	1	0
Bradi2g01157	1	0	0	1	0	0	0	0
Bradi2g01180	0	0	0	0	0	0	0	0
Bradi2g01185	0	1	0	1	0	0	0	0
Bradi2g01310	1	0	1	0	0	0	0	0
Bradi2g01330	0	0	0	0	0	0	0	0
Bradi2g01350	0	0	0	0	0	0	0	0
Bradi2g01360	1	0	1	0	0	0	0	0
Bradi2g01370	0	0	0	0	0	0	0	0
Bradi2g01430	0	0	0	0	0	0	0	0
Bradi2g01440	0	0	0	1	0	0	0	0
Bradi2g01490	0	0	0	0	0	0	0	0
Bradi2g01504	0	0	0	0	0	0	0	0
Bradi2g01511	0	0	0	0	0	0	0	0
Bradi2g01520	1	0	1	0	0	0	0	0
Bradi2g01530	0	0	0	0	0	0	0	0
Bradi2g01540	1	1	0	1	0	0	0	1
Bradi2g01550	0	0	0	0	0	0	0	0
Bradi2g01570	0	0	0	0	0	0	0	0
Bradi2g01590	1	0	0	1	0	0	0	1
Bradi2g01610	0	0	0	0	0	0	0	0
Bradi2g01620	0	0	0	1	0	0	0	0
Bradi2g01770	0	0	0	0	0	0	0	0
Bradi2g01810	0	0	0	0	0	0	0	0
Bradi2g01827	1	0	0	1	0	0	0	0
Bradi2g01840	1	0	0	1	1	0	0	1
Bradi2g01850	0	0	0	0	0	0	0	0
Bradi2g01870	0	0	0	0	0	0	0	0
Bradi2g01890	1	0	0	1	0	0	0	0
Bradi2g01980	0	0	0	0	0	0	0	0
Bradi2g02000	0	0	0	0	0	0	0	0
Bradi2g02010	0	1	0	1	0	0	0	0
Bradi2g02030	1	0	0	0	0	0	0	0
Bradi2g02050	1	0	1	0	0	0	0	0
Bradi2g02060	0	0	0	1	0	0	0	0
Bradi2g02070	1	0	1	0	1	0	0	0
Bradi2g02470	0	0	0	1	0	0	0	0
Bradi2g02810	0	0	0	0	0	0	0	0
Bradi2g03012	1	0	1	0	0	0	0	0
Bradi2g03061	0	0	0	0	1	0	0	0
Bradi2g03070	0	0	0	0	0	0	0	0
Bradi2g03080	1	1	0	1	0	0	0	0
Bradi2g03100	0	0	0	0	0	0	0	0
Bradi2g03120	0	0	0	0	0	0	0	0
Bradi2g04297	0	0	0	1	0	0	0	1
Bradi2g04577	0	0	0	0	0	0	0	0
Bradi2g04590	1	0	1	0	0	0	0	0
Bradi2g04610	0	0	0	0	0	0	0	0
Bradi2g04620	1	0	0	1	1	0	0	0
Bradi2g04670	0	0	0	0	1	0	0	1
Bradi2g04690	0	0	0	0	0	0	0	0
Bradi2g04860	0	0	0	1	0	0	0	0
Bradi2g05520	0	0	0	0	0	0	0	1
Bradi2g05560	0	0	0	0	0	0	0	0
Bradi2g05567	0	0	0	0	0	0	0	0
Bradi2g05590	0	0	0	0	0	0	0	0
Bradi2g05600	0	0	0	0	0	0	0	0
Bradi2g05750	0	0	0	0	0	0	0	0
Bradi2g05760	0	0	0	0	0	0	0	0
Bradi2g05767	0	0	0	1	0	0	0	0
Bradi2g05770	1	0	1	0	0	0	0	0
Bradi2g05777	0	0	0	0	0	0	0	0
Bradi2g05816	1	0	0	1	0	0	0	0
Bradi2g05824	0	0	0	0	0	0	0	0
Bradi2g05832	0	0	0	0	0	0	0	0
Bradi2g05851	0	0	0	0	0	0	0	0
Bradi2g05856	0	0	0	0	0	0	0	0
Bradi2g05960	0	0	0	0	0	0	0	0
Bradi2g05970	1	0	0	1	0	0	0	0
Bradi2g05980	1	0	1	0	0	0	0	0
Bradi2g05990	0	0	0	1	0	0	0	0
Bradi2g06000	1	0	1	0	1	0	0	1
Bradi2g06010	0	0	0	0	0	0	0	0
Bradi2g06020	1	1	0	1	0	1	0	1
Bradi2g06060	1	0	1	0	1	0	1	0
Bradi2g06080	0	0	0	0	0	0	0	0
Bradi2g06090	0	0	0	0	0	0	0	0
Bradi2g06111	0	0	0	1	0	0	0	0
Bradi2g06120	1	0	0	1	0	0	0	0
Bradi2g06150	0	1	0	1	0	1	0	1
Bradi2g06160	0	0	0	0	0	0	0	0
Bradi2g07076	0	0	0	0	0	0	0	0
Bradi2g07090	0	0	0	0	0	0	0	0
Bradi2g07100	0	0	0	0	0	0	0	0
Bradi2g07110	1	1	0	1	0	1	0	1
Bradi2g07117	0	0	0	0	0	0	0	0
Bradi2g07122	1	0	0	1	0	0	0	0
Bradi2g07160	0	0	0	0	0	1	0	0
Bradi2g07170	1	0	0	1	0	0	0	0
Bradi2g07180	0	0	0	0	0	0	0	0
Bradi2g07227	0	0	0	0	0	0	0	0
Bradi2g07237	1	0	0	1	0	0	0	0
Bradi2g07250	0	0	0	0	0	0	0	0
Bradi2g07260	0	0	0	0	0	0	0	0
Bradi2g07266	1	0	0	1	0	0	0	0
Bradi2g07272	1	0	1	0	0	0	0	0
Bradi2g07293	0	0	0	0	1	0	0	1
Bradi2g07310	1	0	0	1	0	0	0	0
Bradi2g07320	0	0	0	0	0	0	0	0
Bradi2g07510	1	0	0	0	0	0	0	0
Bradi2g08287	0	0	0	0	0	0	0	1
Bradi2g08350	0	0	0	0	0	0	0	0
Bradi2g08370	1	0	0	1	0	0	0	0
Bradi2g08380	0	1	0	1	0	0	0	0
Bradi2g08390	0	0	0	0	0	0	0	0
Bradi2g08410	0	0	0	0	0	0	0	0
Bradi2g08416	0	0	0	0	0	0	0	0
Bradi2g08937	0	0	0	0	0	0	0	0
Bradi2g08960	1	0	1	0	0	0	0	0
Bradi2g08980	1	0	0	1	0	0	0	0
Bradi2g09000	0	0	0	0	0	0	0	0
Bradi2g09007	0	0	0	0	0	0	0	0
Bradi2g09030	0	0	0	0	0	0	0	0
Bradi2g09060	1	0	1	0	0	0	0	0
Bradi2g09070	0	0	0	0	0	0	0	0
Bradi2g09080	0	0	0	0	0	0	0	0
Bradi2g09094	1	0	0	0	0	0	0	0
Bradi2g09110	0	0	0	1	1	0	0	1
Bradi2g09120	0	1	0	1	0	1	0	1
Bradi2g09145	1	0	1	0	1	0	0	0
Bradi2g09360	0	0	0	0	0	0	0	0
Bradi2g09366	1	0	1	0	1	0	0	0
Bradi2g09380	0	0	0	0	0	0	0	0
Bradi2g09407	1	0	0	1	1	0	0	1
Bradi2g09420	0	0	0	0	0	0	0	0
Bradi2g09470	0	0	0	0	0	0	0	0
Bradi2g09480	1	0	1	0	0	0	0	1
Bradi2g09487	1	0	0	1	0	0	0	0
Bradi2g09520	1	0	1	0	0	0	0	0
Bradi2g09530	1	0	1	0	0	0	0	0
Bradi2g09540	0	0	0	0	0	0	0	0
Bradi2g09550	1	0	1	0	0	0	0	0
Bradi2g09570	0	0	0	0	1	0	0	0
Bradi2g09580	0	0	0	0	1	0	0	1
Bradi2g09620	0	0	0	0	0	0	0	0
Bradi2g09627	0	0	0	0	0	0	0	0
Bradi2g09637	0	0	0	0	0	0	0	0
Bradi2g09720	0	0	0	1	0	0	0	0
Bradi2g09737	1	0	0	0	0	0	0	0
Bradi2g09760	0	0	0	0	0	0	0	0
Bradi2g09770	0	0	0	0	0	0	0	0
Bradi2g09790	0	0	0	0	0	0	0	0
Bradi2g09800	0	0	0	0	0	0	0	1
Bradi2g09950	0	0	0	0	0	0	0	0
Bradi2g09970	1	0	1	0	0	0	0	0
Bradi2g09990	0	0	0	0	0	0	0	0
Bradi2g10010	0	0	0	1	0	0	0	0
Bradi2g10040	1	0	0	1	0	0	0	0
Bradi2g10051	1	0	0	1	0	0	0	0
Bradi2g10060	0	1	0	1	0	0	0	0
Bradi2g10080	0	0	0	0	0	0	0	0
Bradi2g10100	0	0	0	1	0	0	0	0
Bradi2g10141	0	0	0	0	0	0	0	0
Bradi2g10146	1	0	1	0	0	0	0	0
Bradi2g10180	0	0	0	0	0	0	0	0
Bradi2g10240	0	0	0	0	1	0	0	1
Bradi2g10270	1	0	0	0	0	0	0	0
Bradi2g10278	0	0	0	1	0	0	0	0
Bradi2g10286	0	0	0	0	0	0	0	0
Bradi2g10294	0	0	0	0	1	0	0	1
Bradi2g10686	0	0	0	0	0	0	0	0
Bradi2g10692	0	0	0	0	0	0	0	0
Bradi2g10910	1	0	0	1	0	0	0	0
Bradi2g10950	0	0	0	0	0	0	0	0
Bradi2g11006	0	0	0	0	0	0	0	1
Bradi2g11013	0	0	0	0	0	0	0	0
Bradi2g12160	0	0	0	1	0	0	0	0
Bradi2g12280	0	0	0	0	0	0	0	0
Bradi2g12290	0	0	0	1	0	0	0	0
Bradi2g12300	0	0	0	1	0	0	0	0
Bradi2g12310	0	0	0	0	0	0	0	0
Bradi2g12320	0	0	0	0	0	0	0	0
Bradi2g12340	1	0	0	0	0	0	0	0
Bradi2g12370	0	0	0	0	0	0	0	1
Bradi2g12380	1	0	0	1	0	0	0	0
Bradi2g12390	0	0	0	0	0	0	0	0
Bradi2g12420	0	0	0	1	0	0	0	0
Bradi2g12427	1	0	1	0	0	0	0	0
Bradi2g12470	1	0	0	0	1	0	0	0
Bradi2g12482	0	0	0	0	0	0	0	0
Bradi2g12497	0	0	0	0	0	0	0	1
Bradi2g12510	0	0	0	0	0	0	0	0
Bradi2g12530	0	0	0	0	0	0	0	0
Bradi2g12550	0	0	0	0	0	0	0	0
Bradi2g12560	0	0	0	0	0	0	0	0
Bradi2g12590	0	0	0	0	0	0	0	0
Bradi2g12610	0	0	0	0	0	0	0	0
Bradi2g12850	0	0	0	0	0	0	0	1
Bradi2g12857	1	0	0	1	1	0	0	0
Bradi2g12870	1	0	0	0	0	0	0	0
Bradi2g12880	0	0	0	0	1	1	0	1
Bradi2g12920	1	0	0	0	0	0	0	0
Bradi2g12937	0	0	0	0	0	0	0	0
Bradi2g12950	0	1	0	1	0	0	0	0
Bradi2g13010	1	0	0	1	0	0	0	0
Bradi2g14101	0	0	0	0	0	0	0	0
Bradi2g14110	1	0	0	0	0	0	0	0
Bradi2g14120	0	1	0	0	0	0	0	0
Bradi2g14180	1	1	0	1	0	1	0	0
Bradi2g14210	0	0	0	0	0	0	0	0
Bradi2g14260	0	1	0	0	0	1	0	1
Bradi2g14280	0	0	0	0	0	0	0	0
Bradi2g14290	1	0	1	0	0	0	0	0
Bradi2g14310	0	0	0	0	0	0	0	0
Bradi2g14330	1	0	0	0	0	0	0	0
Bradi2g14340	0	0	0	0	0	0	0	0
Bradi2g14375	0	0	0	0	0	0	0	0
Bradi2g14392	0	0	0	0	0	0	0	0
Bradi2g14400	0	0	0	0	0	0	0	0
Bradi2g14420	0	0	0	0	0	0	0	0
Bradi2g14460	0	0	0	1	0	0	0	0
Bradi2g14480	1	0	0	1	0	0	0	0
Bradi2g14640	0	0	0	0	0	0	0	0
Bradi2g14650	0	0	0	0	0	0	0	0
Bradi2g14670	0	0	0	1	0	0	0	0
Bradi2g14710	0	0	0	0	0	0	0	0
Bradi2g14720	1	0	1	0	0	0	0	0
Bradi2g14750	0	0	0	0	0	0	0	0
Bradi2g14790	0	0	0	0	0	0	0	0
Bradi2g14830	0	0	0	0	0	0	0	0
Bradi2g14840	1	0	0	1	0	0	0	1
Bradi2g14860	0	0	0	1	0	0	0	0
Bradi2g14910	0	0	0	0	0	0	0	0
Bradi2g14960	1	0	0	0	1	0	0	0
Bradi2g15057	0	0	0	0	0	0	0	0
Bradi2g15210	1	1	1	0	0	1	0	0
Bradi2g15250	0	0	0	0	0	0	0	0
Bradi2g15260	0	0	0	1	0	0	0	1
Bradi2g15526	0	0	0	0	0	0	0	0
Bradi2g16170	1	0	0	1	0	0	0	0
Bradi2g16237	0	0	0	0	0	0	0	0
Bradi2g16290	0	0	0	0	0	0	0	0
Bradi2g16300	1	0	0	1	0	0	0	0
Bradi2g16310	0	0	0	0	0	0	0	0
Bradi2g16330	0	1	0	1	1	0	0	1
Bradi2g16337	0	0	0	0	0	0	0	0
Bradi2g16350	0	1	0	1	0	0	0	0
Bradi2g16402	0	0	0	0	0	0	0	0
Bradi2g16410	0	0	0	0	0	0	0	0
Bradi2g16430	0	0	0	0	0	0	0	0
Bradi2g16440	0	0	0	0	0	0	0	0
Bradi2g16490	0	0	0	0	0	0	0	0
Bradi2g16500	0	0	0	0	0	1	0	0
Bradi2g16511	1	0	0	1	0	0	0	0
Bradi2g16520	1	1	0	1	0	1	0	1
Bradi2g16530	0	0	0	0	0	0	0	0
Bradi2g16550	0	0	0	0	0	0	0	0
Bradi2g16560	0	0	0	0	1	0	1	0
Bradi2g16600	0	1	0	1	0	0	0	1
Bradi2g16710	0	0	0	0	0	0	0	0
Bradi2g17200	0	0	0	0	0	0	0	0
Bradi2g17330	0	0	0	0	0	0	0	0
Bradi2g17390	1	1	1	0	0	0	0	0
Bradi2g17810	1	0	1	0	1	0	0	0
Bradi2g17990	0	0	0	0	0	0	0	0
Bradi2g18010	0	1	0	0	0	0	0	0
Bradi2g18040	1	1	0	1	0	1	0	1
Bradi2g18080	0	1	0	1	0	0	0	1
Bradi2g18868	0	0	0	0	0	0	0	0
Bradi2g18877	0	0	0	0	0	0	0	0
Bradi2g18900	0	0	0	0	0	0	0	0
Bradi2g18930	0	0	0	0	0	0	0	0
Bradi2g18940	0	0	0	1	0	0	0	0
Bradi2g19010	0	0	0	0	0	0	0	0
Bradi2g19020	0	0	0	0	0	0	0	0
Bradi2g19040	1	0	0	0	0	0	0	0
Bradi2g19060	0	0	0	0	0	0	0	0
Bradi2g19297	0	0	0	0	0	0	0	0
Bradi2g19320	0	0	0	0	0	0	0	0
Bradi2g19326	0	0	0	0	0	0	0	0
Bradi2g22400	0	0	0	0	0	0	0	0
Bradi2g23540	0	0	0	0	0	0	0	1
Bradi2g23570	0	0	0	0	0	0	0	0
Bradi2g23580	0	0	0	0	0	0	0	0
Bradi2g23673	1	0	0	1	0	0	0	0
Bradi2g23680	0	0	0	0	0	0	0	0
Bradi2g23720	1	0	0	1	0	0	0	0
Bradi2g23730	0	0	0	0	0	0	0	0
Bradi2g23740	1	0	1	0	1	1	0	1
Bradi2g23750	1	0	0	1	0	0	0	0
Bradi2g23780	0	1	0	1	0	0	0	0
Bradi2g23790	0	0	0	0	0	0	0	0
Bradi2g23797	1	0	0	1	0	0	0	0
Bradi2g23810	1	0	1	0	0	0	0	0
Bradi2g23820	0	0	0	0	0	0	0	0
Bradi2g23830	0	0	0	0	0	0	0	0
Bradi2g23850	1	0	0	1	0	0	0	0
Bradi2g23860	0	0	0	1	0	0	0	0
Bradi2g23870	0	0	0	0	0	0	0	0
Bradi2g23920	0	0	0	0	0	0	0	0
Bradi2g23931	1	0	1	0	0	0	0	0
Bradi2g23950	0	1	0	0	0	0	0	0
Bradi2g25920	1	1	0	1	0	0	0	1
Bradi2g26076	0	0	0	0	0	0	0	0
Bradi2g26090	0	0	0	0	0	0	0	0
Bradi2g26112	0	0	0	0	0	0	0	0
Bradi2g26117	1	0	0	1	0	0	0	0
Bradi2g26120	0	0	0	0	0	0	0	0
Bradi2g26145	0	0	0	0	0	0	0	0
Bradi2g26510	0	0	0	0	0	0	0	0
Bradi2g27030	0	0	0	0	0	0	0	0
Bradi2g27160	0	0	0	0	0	0	0	0
Bradi2g27180	0	0	0	0	0	0	0	0
Bradi2g27190	0	0	0	1	0	0	0	0
Bradi2g27230	0	0	0	0	0	0	0	0
Bradi2g27280	0	0	0	0	0	0	0	0
Bradi2g27310	1	0	1	0	0	0	0	0
Bradi2g27321	0	0	0	0	0	0	0	0
Bradi2g27340	0	0	0	0	0	0	0	0
Bradi2g27360	1	0	0	1	0	0	0	0
Bradi2g27380	1	0	1	0	1	0	0	0
Bradi2g27390	0	0	0	1	1	1	0	1
Bradi2g27400	0	0	0	0	0	0	0	0
Bradi2g27410	0	0	0	1	0	1	0	1
Bradi2g27436	0	0	0	0	0	0	0	0
Bradi2g27680	0	0	0	0	0	0	0	0
Bradi2g27700	0	0	0	0	0	0	0	0
Bradi2g27760	1	0	1	0	0	0	0	0
Bradi2g27770	0	0	0	0	0	0	0	0
Bradi2g27782	0	0	0	0	0	0	0	0
Bradi2g27810	0	0	0	0	0	0	0	0
Bradi2g27830	0	0	0	0	0	0	0	0
Bradi2g27840	0	1	0	0	0	0	0	0
Bradi2g27870	0	0	0	0	0	0	0	0
Bradi2g27900	1	0	1	0	1	0	0	1
Bradi2g27947	0	0	0	0	0	0	0	0
Bradi2g27970	0	0	0	0	0	0	0	0
Bradi2g27977	0	0	0	0	0	0	0	0
Bradi2g27987	1	1	0	1	0	0	0	0
Bradi2g28007	0	0	0	0	0	0	0	0
Bradi2g28040	0	1	0	1	0	1	0	0
Bradi2g28060	0	1	0	1	0	0	0	0
Bradi2g28070	1	1	1	0	0	0	0	0
Bradi2g28087	0	0	0	0	0	0	0	0
Bradi2g29342	1	0	0	0	0	0	0	0
Bradi2g31490	0	1	0	1	0	0	0	0
Bradi2g33180	0	0	0	0	0	0	0	0
Bradi2g33600	1	0	1	0	0	0	0	0
Bradi2g33676	0	1	0	1	0	0	0	0
Bradi2g33682	0	0	0	0	0	0	0	0
Bradi2g33690	1	0	0	0	0	0	0	0
Bradi2g33774	1	0	1	0	0	0	0	0
Bradi2g33960	0	0	0	0	0	0	0	1
Bradi2g33975	0	0	0	0	0	0	0	1
Bradi2g34240	0	0	0	0	0	0	0	0
Bradi2g34250	0	0	0	0	0	1	0	1
Bradi2g34290	0	0	0	0	0	0	0	0
Bradi2g34300	0	0	0	0	0	0	0	1
Bradi2g34310	0	0	0	0	0	0	0	1
Bradi2g34312	0	0	0	0	0	0	0	0
Bradi2g34390	1	1	0	1	1	0	0	0
Bradi2g34440	0	1	0	1	0	1	0	0
Bradi2g34740	1	0	1	0	0	0	0	0
Bradi2g34750	0	0	0	0	0	0	0	1
Bradi2g34760	0	1	0	1	1	0	0	1
Bradi2g34770	1	0	1	0	1	0	0	0
Bradi2g34780	0	0	0	0	0	0	0	0
Bradi2g35020	0	0	0	0	0	0	0	0
Bradi2g35040	0	0	0	0	0	0	0	0
Bradi2g35050	1	0	0	1	0	0	0	0
Bradi2g35057	0	0	0	1	0	0	0	0
Bradi2g35080	1	0	1	0	0	0	0	0
Bradi2g35090	0	0	0	0	0	0	0	1
Bradi2g35110	0	0	0	0	0	0	0	0
Bradi2g35150	0	1	0	1	0	0	0	0
Bradi2g35162	0	0	0	0	0	0	0	0
Bradi2g35167	0	0	0	0	0	0	0	0
Bradi2g35180	1	1	0	1	0	0	0	0
Bradi2g35183	0	0	0	0	1	0	1	0
Bradi2g35187	1	1	0	1	0	0	0	0
Bradi2g35267	1	0	1	0	0	0	0	0
Bradi2g35440	1	0	1	0	1	0	1	0
Bradi2g35450	1	0	0	0	0	0	0	0
Bradi2g35490	0	0	0	0	0	0	0	0
Bradi2g35570	0	0	0	0	0	0	0	0
Bradi2g35587	0	1	0	1	0	0	0	0
Bradi2g35600	0	0	0	0	0	0	0	0
Bradi2g35620	0	0	0	0	0	0	0	0
Bradi2g35625	0	0	0	1	0	0	0	0
Bradi2g35629	0	0	0	0	0	0	0	0
Bradi2g35660	1	0	0	1	0	0	0	0
Bradi2g35680	0	0	0	0	0	0	0	0
Bradi2g35690	0	0	0	0	0	0	0	0
Bradi2g35707	1	0	0	1	0	0	0	0
Bradi2g35720	1	0	1	0	0	0	0	0
Bradi2g35740	0	0	0	0	0	0	0	0
Bradi2g35800	1	0	0	1	0	0	0	0
Bradi2g35807	0	0	0	0	0	0	0	0
Bradi2g35820	0	1	0	1	0	0	0	0
Bradi2g35830	0	0	0	0	0	0	0	0
Bradi2g35840	1	0	0	1	0	0	0	0
Bradi2g35850	0	0	0	0	0	0	0	1
Bradi2g35860	0	1	0	1	0	0	0	0
Bradi2g35870	0	0	0	0	0	0	0	0
Bradi2g35907	0	0	0	0	0	0	0	0
Bradi2g35961	0	0	0	0	0	0	0	0
Bradi2g35980	0	0	0	0	0	0	0	0
Bradi2g35987	1	1	0	1	0	0	0	0
Bradi2g36000	0	0	0	0	0	0	0	0
Bradi2g36012	0	0	0	0	0	0	0	0
Bradi2g36020	0	0	0	1	0	0	0	0
Bradi2g36030	1	1	1	0	0	1	0	1
Bradi2g36037	1	0	0	1	0	0	0	0
Bradi2g36061	0	0	0	0	0	0	0	0
Bradi2g36067	1	0	1	0	0	0	0	0
Bradi2g36176	1	0	1	0	0	0	0	0
Bradi2g36210	1	1	0	1	0	0	0	0
Bradi2g36217	0	1	0	1	0	0	0	0
Bradi2g36245	0	0	0	0	0	0	0	0
Bradi2g36460	0	0	0	0	0	0	0	0
Bradi2g36470	0	0	0	0	0	0	0	0
Bradi2g37100	0	0	0	0	0	0	0	0
Bradi2g37690	0	0	0	0	0	0	0	0
Bradi2g38247	0	0	0	0	0	0	0	0
Bradi2g38300	0	0	0	0	0	0	0	0
Bradi2g38970	0	0	0	1	0	0	0	1
Bradi2g38981	0	0	0	0	0	0	0	0
Bradi2g38982	1	1	1	0	0	0	0	0
Bradi2g38995	0	0	0	0	0	0	0	0
Bradi2g38997	1	0	0	0	0	0	0	0
Bradi2g39001	1	0	1	0	0	0	0	0
Bradi2g39074	1	0	1	0	0	0	0	0
Bradi2g39102	1	0	0	1	0	0	0	0
Bradi2g39127	0	0	0	0	0	0	0	0
Bradi2g39132	1	0	1	0	0	0	0	0
Bradi2g39137	1	0	0	1	0	0	0	1
Bradi2g39150	1	0	0	1	0	0	0	0
Bradi2g39160	1	0	0	1	0	0	0	0
Bradi2g39170	0	0	0	1	0	0	0	0
Bradi2g39180	0	0	0	0	0	0	0	0
Bradi2g39190	1	0	0	1	0	0	0	1
Bradi2g39200	0	0	0	0	0	0	0	0
Bradi2g39212	0	0	0	0	0	0	0	0
Bradi2g39220	0	0	0	0	0	0	0	0
Bradi2g39230	0	0	0	0	1	0	0	1
Bradi2g39240	0	0	0	0	0	0	0	0
Bradi2g39290	1	0	0	1	0	0	0	0
Bradi2g39302	0	0	0	0	0	0	0	0
Bradi2g39310	1	0	0	1	0	0	0	0
Bradi2g39330	0	0	0	0	0	0	0	0
Bradi2g39487	1	0	0	1	0	0	0	0
Bradi2g39517	1	0	0	1	0	0	0	0
Bradi2g39530	1	1	1	0	0	0	0	0
Bradi2g39590	0	0	0	0	0	0	0	0
Bradi2g39674	1	0	1	0	0	0	0	0
Bradi2g39677	0	0	0	0	0	0	0	0
Bradi2g39690	0	0	0	0	0	0	0	0
Bradi2g39700	1	0	0	0	0	0	0	0
Bradi2g39710	1	1	1	0	1	0	0	1
Bradi2g39720	1	0	1	0	1	0	0	1
Bradi2g39740	0	0	0	0	0	0	0	0
Bradi2g39760	0	1	0	1	0	1	0	1
Bradi2g39770	1	0	0	1	0	0	0	0
Bradi2g39790	0	0	0	0	0	0	0	0
Bradi2g39800	0	0	0	0	0	0	0	0
Bradi2g39810	1	0	1	0	0	0	0	1
Bradi2g39830	1	0	1	0	0	0	0	0
Bradi2g39840	1	0	1	0	0	0	0	0
Bradi2g39847	0	1	0	1	0	0	0	0
Bradi2g39870	0	0	0	0	0	0	0	0
Bradi2g39890	0	0	0	0	0	0	0	0
Bradi2g39900	0	0	0	0	0	1	0	0
Bradi2g40870	0	0	0	0	0	0	0	0
Bradi2g41130	0	0	0	0	0	0	0	0
Bradi2g41140	1	0	1	0	1	0	0	0
Bradi2g41580	0	1	0	1	0	0	0	1
Bradi2g41660	0	0	0	1	0	0	0	0
Bradi2g41690	0	0	0	0	0	0	0	0
Bradi2g41710	0	0	0	0	0	0	0	0
Bradi2g41720	0	0	0	0	0	0	0	0
Bradi2g41730	0	1	0	0	0	0	0	0
Bradi2g41880	0	1	0	0	0	0	0	0
Bradi2g41890	0	0	0	0	0	0	0	0
Bradi2g41957	0	0	0	0	0	0	0	0
Bradi2g42017	0	1	0	1	0	0	0	0
Bradi2g42030	0	1	0	1	0	0	0	1
Bradi2g42040	0	0	0	1	0	0	0	0
Bradi2g42060	0	0	0	0	0	0	0	0
Bradi2g42070	0	0	0	0	0	0	0	0
Bradi2g42080	1	0	1	0	1	0	0	1
Bradi2g42137	0	1	0	1	1	0	0	1
Bradi2g42147	0	0	0	0	0	0	0	0
Bradi2g42160	0	0	0	1	0	0	0	0
Bradi2g42180	0	0	0	1	0	0	0	0
Bradi2g42190	0	1	0	1	0	0	0	0
Bradi2g42210	0	0	0	0	0	0	0	0
Bradi2g42220	1	1	0	1	0	1	0	1
Bradi2g42227	0	0	0	0	0	0	0	0
Bradi2g42240	1	0	0	1	0	0	0	0
Bradi2g42250	1	0	0	0	0	0	0	0
Bradi2g42260	0	0	0	0	0	0	0	0
Bradi2g43660	1	0	1	0	0	0	0	0
Bradi2g43670	0	0	0	0	0	0	0	0
Bradi2g43680	1	0	1	0	0	0	0	0
Bradi2g43710	0	0	0	0	0	0	0	0
Bradi2g43720	0	0	0	0	0	0	0	0
Bradi2g43740	0	0	0	0	0	0	0	0
Bradi2g43760	1	0	0	1	0	0	0	0
Bradi2g43790	0	0	0	0	0	0	0	0
Bradi2g43830	0	0	0	0	0	0	0	0
Bradi2g43870	0	0	0	1	0	0	0	0
Bradi2g45070	0	1	0	1	0	1	0	1
Bradi2g45420	0	0	0	0	0	0	0	0
Bradi2g46957	0	0	0	1	0	1	0	0
Bradi2g46970	0	1	0	1	0	0	0	0
Bradi2g46990	1	0	1	0	0	0	0	0
Bradi2g47000	0	1	0	0	0	0	0	0
Bradi2g47021	0	0	0	0	0	0	0	0
Bradi2g47060	1	0	1	0	0	0	0	0
Bradi2g47080	1	0	0	0	0	0	0	0
Bradi2g47090	0	0	0	0	0	0	0	0
Bradi2g47100	1	0	1	0	0	0	0	0
Bradi2g47110	0	0	0	0	0	0	0	0
Bradi2g47130	0	0	0	0	0	0	0	0
Bradi2g47337	0	0	0	0	0	0	0	0
Bradi2g47970	0	1	1	0	0	1	0	1
Bradi2g47980	0	0	0	1	0	0	0	0
Bradi2g48010	0	0	0	0	0	0	0	0
Bradi2g48030	0	0	0	0	0	0	0	0
Bradi2g48040	0	0	0	0	0	0	0	0
Bradi2g48061	0	1	0	1	1	0	0	1
Bradi2g48070	0	0	0	0	0	0	0	0
Bradi2g48557	0	0	0	0	0	0	0	0
Bradi2g49030	0	0	0	0	0	0	0	0
Bradi2g49040	0	0	0	0	0	0	0	0
Bradi2g49057	0	0	0	1	0	0	0	0
Bradi2g49067	0	0	0	0	0	0	0	0
Bradi2g49090	1	0	0	1	0	0	0	0
Bradi2g49110	0	1	0	0	0	0	0	0
Bradi2g49120	1	0	0	0	0	0	0	0
Bradi2g49160	0	0	0	0	0	0	0	0
Bradi2g49186	0	0	0	1	0	0	0	0
Bradi2g49191	0	1	0	0	0	1	0	1
Bradi2g49207	0	0	0	0	0	0	0	0
Bradi2g49220	1	0	1	0	0	0	0	0
Bradi2g49245	1	0	1	0	0	0	0	0
Bradi2g49280	0	0	0	0	0	0	0	0
Bradi2g49300	0	1	0	1	0	0	0	0
Bradi2g49320	0	0	0	0	0	0	0	0
Bradi2g49690	1	0	1	0	0	1	0	1
Bradi2g49700	0	0	0	0	0	0	0	0
Bradi2g49710	0	1	0	1	0	0	0	0
Bradi2g49727	0	0	0	0	0	0	0	0
Bradi2g49740	0	0	0	0	0	0	0	0
Bradi2g49760	1	0	0	1	1	0	0	1
Bradi2g49790	0	0	0	1	0	0	0	0
Bradi2g49800	0	1	0	1	0	0	0	0
Bradi2g49840	1	0	0	0	0	0	0	0
Bradi2g49850	0	0	0	0	0	0	0	0
Bradi2g49860	0	0	0	0	0	0	0	0
Bradi2g49870	0	0	0	0	0	1	0	0
Bradi2g49890	0	0	0	0	0	0	0	0
Bradi2g49906	0	0	0	0	0	0	0	0
Bradi2g49912	0	0	0	0	1	0	0	1
Bradi2g49960	0	0	0	0	0	0	0	0
Bradi2g49980	1	0	0	0	0	0	0	0
Bradi2g50000	1	0	0	0	0	0	0	0
Bradi2g50050	0	1	0	1	0	0	0	0
Bradi2g50060	1	0	0	0	0	0	0	0
Bradi2g50070	0	1	0	1	0	0	0	0
Bradi2g50080	1	0	0	0	0	0	0	0
Bradi2g50100	0	0	0	1	0	0	0	0
Bradi2g50120	0	1	0	0	0	0	0	0
Bradi2g50140	1	0	0	1	0	0	0	0
Bradi2g50194	0	0	0	0	0	0	0	0
Bradi2g50390	1	1	0	1	0	0	0	0
Bradi2g50410	0	0	0	1	0	0	0	0
Bradi2g50440	1	1	0	1	0	1	0	1
Bradi2g50630	0	0	0	0	0	0	0	0
Bradi2g50960	0	0	0	0	0	0	0	0
Bradi2g50990	0	1	0	0	0	0	0	0
Bradi2g51010	0	0	0	0	0	0	0	0
Bradi2g51017	1	0	1	0	0	0	0	0
Bradi2g51030	0	0	0	0	0	0	0	0
Bradi2g51040	0	0	0	0	0	0	0	1
Bradi2g51070	0	0	0	0	0	0	0	0
Bradi2g51440	0	0	0	0	0	0	0	0
Bradi2g51467	1	0	0	1	0	0	0	0
Bradi2g51480	0	0	0	0	0	0	0	0
Bradi2g51500	1	0	0	1	0	0	0	0
Bradi2g51510	0	0	0	0	0	0	0	0
Bradi2g51517	0	0	0	0	1	0	0	0
Bradi2g51570	1	0	0	1	0	0	0	0
Bradi2g51586	1	0	0	1	0	0	0	0
Bradi2g51592	0	0	0	0	0	0	0	0
Bradi2g51600	0	0	0	0	0	0	0	0
Bradi2g51610	0	0	0	0	0	0	0	0
Bradi2g51957	0	0	0	0	0	0	0	0
Bradi2g51980	0	0	0	0	0	0	0	0
Bradi2g52060	1	0	1	0	0	0	0	0
Bradi2g52070	0	0	0	0	0	0	0	0
Bradi2g52417	0	0	0	0	0	0	0	0
Bradi2g52510	0	0	0	0	0	0	0	0
Bradi2g52590	0	1	0	1	0	0	0	0
Bradi2g52600	0	1	0	1	0	0	0	0
Bradi2g52610	1	0	1	0	0	0	0	0
Bradi2g52650	1	0	1	0	0	0	0	1
Bradi2g52660	0	0	0	1	0	0	0	0
Bradi2g52670	1	0	1	0	0	0	0	0
Bradi2g52710	0	0	0	0	0	0	0	0
Bradi2g52720	1	0	0	1	0	0	0	0
Bradi2g52730	0	0	0	0	0	0	0	0
Bradi2g53050	0	0	0	0	0	0	0	0
Bradi2g53076	1	0	0	1	0	0	0	0
Bradi2g53082	1	0	0	1	0	0	0	0
Bradi2g53090	0	0	0	0	0	0	0	0
Bradi2g53100	0	0	0	0	0	0	0	0
Bradi2g53107	0	0	0	1	0	0	0	0
Bradi2g53130	0	0	0	0	0	0	0	0
Bradi2g53150	1	0	1	0	1	0	0	0
Bradi2g53160	0	0	0	0	0	0	0	0
Bradi2g53190	0	0	0	0	0	0	0	0
Bradi2g53210	1	1	0	1	0	0	0	0
Bradi2g53220	0	0	0	0	0	0	0	0
Bradi2g53227	0	0	0	0	0	0	0	0
Bradi2g54160	0	0	0	0	0	0	0	0
Bradi2g54170	1	0	0	1	0	0	0	0
Bradi2g54570	0	0	0	0	0	0	0	0
Bradi2g54580	0	0	0	0	0	0	0	0
Bradi2g54600	0	1	0	0	0	0	0	0
Bradi2g54620	0	0	0	0	0	0	0	0
Bradi2g54630	1	0	0	1	0	0	0	0
Bradi2g54640	1	0	0	1	0	0	0	0
Bradi2g54670	0	0	0	0	0	0	0	0
Bradi2g54690	0	0	0	0	0	0	0	0
Bradi2g54770	0	0	0	0	0	0	0	0
Bradi2g54791	0	0	0	0	0	0	0	0
Bradi2g54817	1	0	0	1	0	0	0	0
Bradi2g54850	0	0	0	0	0	0	0	0
Bradi2g54860	0	1	0	1	0	1	0	0
Bradi2g54870	1	0	1	0	0	0	0	0
Bradi2g54890	0	0	0	0	0	0	0	0
Bradi2g54900	0	0	0	0	0	0	0	0
Bradi2g54927	1	0	0	1	0	0	0	0
Bradi2g54960	0	0	0	0	0	0	0	0
Bradi2g55010	1	1	0	1	0	0	0	0
Bradi2g55020	0	0	0	0	0	0	0	0
Bradi2g55050	0	0	0	0	0	0	0	0
Bradi2g55070	0	0	0	0	0	0	0	0
Bradi2g55077	0	0	0	0	0	0	0	0
Bradi2g55090	0	0	0	1	0	0	0	0
Bradi2g55100	0	0	0	1	0	0	0	0
Bradi2g55120	0	0	0	0	0	0	0	0
Bradi2g55132	0	0	0	0	0	0	0	0
Bradi2g55150	0	0	0	0	0	0	0	0
Bradi2g55170	0	0	0	0	0	0	0	0
Bradi2g55180	0	0	0	0	0	0	0	0
Bradi2g55200	0	0	0	1	0	0	0	1
Bradi2g55210	0	0	0	1	1	0	0	1
Bradi2g55217	0	0	0	0	1	0	0	1
Bradi2g55240	0	0	0	0	0	0	0	0
Bradi2g55250	0	0	0	1	0	1	0	1
Bradi2g55294	0	0	0	0	0	0	0	0
Bradi2g55297	0	0	0	0	1	0	1	0
Bradi2g55380	0	0	0	0	0	0	0	0
Bradi2g55390	0	0	0	0	0	0	0	0
Bradi2g55430	0	0	0	0	0	0	0	0
Bradi2g56330	0	0	0	0	0	0	0	0
Bradi2g56480	1	0	0	1	0	0	0	0
Bradi2g56500	0	1	0	1	0	0	0	0
Bradi2g56510	0	0	0	0	0	0	0	0
Bradi2g56530	0	0	0	0	0	0	0	0
Bradi2g56537	1	0	0	0	0	0	0	0
Bradi2g56547	0	0	0	0	0	0	0	0
Bradi2g56570	0	1	0	1	0	1	0	0
Bradi2g56587	0	0	0	0	0	0	0	0
Bradi2g57190	0	0	0	0	0	0	0	0
Bradi2g57210	0	1	0	0	0	0	0	1
Bradi2g57220	0	1	0	0	0	0	0	0
Bradi2g57250	0	0	0	1	0	0	0	0
Bradi2g57270	0	0	0	0	0	0	0	0
Bradi2g57280	0	0	0	1	0	0	0	0
Bradi2g57510	0	0	0	0	0	0	0	0
Bradi2g57534	1	0	1	0	0	0	0	0
Bradi2g57537	0	0	0	0	0	0	0	0
Bradi2g57550	1	0	0	1	0	0	0	0
Bradi2g57567	1	0	0	1	0	0	0	0
Bradi2g57590	0	0	0	0	0	0	0	0
Bradi2g57597	0	0	0	0	0	0	0	0
Bradi2g57608	0	0	0	0	0	0	0	0
Bradi2g57657	1	0	0	1	1	0	0	1
Bradi2g58380	0	0	0	0	0	0	0	0
Bradi2g58690	0	0	0	0	0	0	0	0
Bradi2g58912	0	0	0	1	0	0	0	0
Bradi2g59110	1	0	0	1	0	0	0	0
Bradi2g59119	1	0	1	0	0	0	0	0
Bradi2g59127	0	0	0	0	0	0	0	0
Bradi2g59137	0	0	0	0	0	0	0	0
Bradi2g59180	0	0	0	0	1	0	0	1
Bradi2g59200	0	0	0	0	0	0	0	0
Bradi2g59220	0	0	0	0	0	0	0	0
Bradi2g59226	1	0	0	1	0	0	0	0
Bradi2g59240	0	0	0	0	0	0	0	0
Bradi2g59247	0	0	0	0	0	0	0	0
Bradi2g59260	0	0	0	0	0	0	0	1
Bradi2g59297	0	1	0	1	0	1	0	0
Bradi2g59320	0	0	0	0	0	0	0	0
Bradi2g59340	1	0	0	1	0	0	0	1
Bradi2g59370	0	0	0	0	0	0	0	0
Bradi2g59420	0	0	0	0	0	0	0	0
Bradi2g59460	0	0	0	0	0	0	0	0
Bradi2g59470	0	0	0	0	0	0	0	0
Bradi2g59480	1	0	1	0	0	0	0	0
Bradi2g59510	1	0	0	0	0	0	0	0
Bradi2g59520	0	1	0	1	0	0	0	0
Bradi2g59530	0	0	0	0	0	0	0	0
Bradi2g59550	0	0	0	0	0	0	0	0
Bradi2g59590	0	0	0	0	0	0	0	0
Bradi2g59610	1	0	1	0	0	0	0	0
Bradi2g59650	0	0	0	0	0	0	0	0
Bradi2g59660	0	0	0	0	0	0	0	0
Bradi2g59690	0	0	0	0	0	0	0	0
Bradi2g59740	0	0	0	0	0	0	0	0
Bradi2g59770	0	0	0	0	0	0	0	0
Bradi2g60300	0	0	0	0	0	0	0	0
Bradi2g60340	0	0	0	0	0	0	0	0
Bradi2g60350	1	1	0	1	0	1	0	0
Bradi2g60357	1	0	0	1	0	0	0	0
Bradi2g60370	1	0	0	1	0	0	0	1
Bradi2g60380	1	0	0	1	1	0	0	1
Bradi2g60400	0	0	0	0	1	0	0	0
Bradi2g60409	1	0	1	0	0	0	0	0
Bradi2g60441	0	0	0	0	0	0	0	0
Bradi2g60445	0	0	0	1	0	0	0	0
Bradi2g60670	0	0	0	0	0	0	0	0
Bradi2g60690	1	0	0	1	0	0	0	0
Bradi2g60700	0	0	0	0	0	0	0	0
Bradi2g60730	0	1	0	1	0	1	1	0
Bradi2g60750	1	0	0	1	0	0	0	0
Bradi2g60765	1	0	0	1	0	0	0	0
Bradi2g60810	0	0	0	0	0	0	0	0
Bradi2g60830	0	0	0	0	0	0	0	0
Bradi2g60850	1	0	0	1	1	0	0	0
Bradi2g60886	1	0	0	1	0	0	0	0
Bradi2g60898	0	0	0	0	0	0	0	0
Bradi2g60904	1	0	0	0	0	0	0	0
Bradi2g60910	0	0	0	0	0	0	0	0
Bradi2g60932	0	0	0	0	0	0	0	0
Bradi2g60990	0	0	0	1	0	0	0	0
Bradi2g61000	0	0	0	0	0	0	0	0
Bradi2g61010	1	0	0	1	0	0	0	0
Bradi2g61017	0	0	0	0	0	0	0	0
Bradi2g61050	0	0	0	1	0	0	0	1
Bradi2g61060	0	0	0	0	0	0	0	0
Bradi2g61070	1	1	0	1	0	1	0	1
Bradi2g61110	0	0	0	0	0	0	0	0
Bradi2g61120	0	0	0	0	0	0	0	0
Bradi2g61657	1	0	1	0	0	0	0	0
Bradi2g61670	0	1	0	1	0	0	0	0
Bradi2g61677	1	0	0	0	0	0	0	0
Bradi2g61710	0	0	0	0	0	0	0	0
Bradi2g61727	0	0	0	0	0	0	0	0
Bradi3g00158	0	0	0	0	0	0	0	0
Bradi3g00227	0	0	0	0	0	0	0	0
Bradi3g00260	0	0	0	0	0	0	0	0
Bradi3g00290	1	0	0	1	0	0	0	0
Bradi3g00350	0	0	0	0	0	0	0	0
Bradi3g00420	1	0	0	1	0	0	0	0
Bradi3g00440	0	0	0	1	0	0	0	0
Bradi3g00480	1	0	1	0	0	0	0	0
Bradi3g00500	1	0	0	1	0	0	0	0
Bradi3g00570	1	1	0	1	0	0	0	0
Bradi3g00580	0	0	0	0	0	0	0	0
Bradi3g00597	0	0	0	0	0	0	0	0
Bradi3g00640	0	0	0	0	0	0	0	0
Bradi3g00660	0	0	0	0	0	0	0	0
Bradi3g00710	0	0	0	1	0	0	0	0
Bradi3g00737	1	0	1	0	0	0	0	0
Bradi3g00757	0	1	0	1	0	0	0	0
Bradi3g00767	1	0	0	0	0	0	0	0
Bradi3g00774	0	0	0	0	0	0	0	0
Bradi3g00792	1	0	0	1	0	0	0	0
Bradi3g00804	0	1	0	0	0	0	0	0
Bradi3g00817	1	0	1	0	0	0	0	0
Bradi3g00830	1	1	0	1	1	0	0	0
Bradi3g00852	0	0	0	0	0	0	0	0
Bradi3g00857	0	0	0	0	0	1	0	0
Bradi3g00910	0	0	0	0	0	0	0	0
Bradi3g00920	0	0	0	1	0	0	0	0
Bradi3g00940	0	0	0	0	0	0	0	0
Bradi3g00950	0	0	0	0	0	0	0	0
Bradi3g00980	0	0	0	0	0	0	0	0
Bradi3g01028	0	0	0	0	0	0	0	0
Bradi3g01060	0	0	0	0	0	0	0	0
Bradi3g01078	0	0	0	0	1	0	0	1
Bradi3g01087	0	0	0	0	0	0	0	1
Bradi3g01110	1	1	0	1	0	1	0	1
Bradi3g01116	0	0	0	0	0	0	0	0
Bradi3g01137	0	0	0	0	0	0	0	0
Bradi3g01143	0	1	0	1	0	0	0	0
Bradi3g01150	1	0	0	1	0	0	0	0
Bradi3g01210	0	0	0	0	0	0	0	0
Bradi3g01220	0	0	0	0	0	0	0	0
Bradi3g01297	0	0	0	0	0	0	0	0
Bradi3g01310	0	0	0	0	0	0	0	0
Bradi3g01320	1	0	0	1	0	0	0	0
Bradi3g01330	0	0	0	0	0	0	0	0
Bradi3g01340	0	0	0	0	0	0	0	0
Bradi3g01350	0	1	0	0	0	0	0	0
Bradi3g01360	0	0	0	0	0	0	0	0
Bradi3g01370	0	0	0	0	0	0	0	0
Bradi3g01390	0	0	0	0	0	0	0	0
Bradi3g01450	1	0	0	0	0	0	0	0
Bradi3g01460	1	1	1	0	1	1	0	1
Bradi3g01470	1	1	0	1	1	0	0	1
Bradi3g01477	0	0	0	0	0	0	0	0
Bradi3g01483	0	1	0	1	0	0	0	0
Bradi3g01600	0	0	0	1	0	0	0	0
Bradi3g01620	1	0	1	0	0	0	0	0
Bradi3g01630	0	0	0	0	0	0	0	0
Bradi3g01660	1	0	0	1	0	0	0	0
Bradi3g01667	0	0	0	0	0	0	0	0
Bradi3g01680	0	0	0	0	0	0	0	0
Bradi3g01690	1	0	0	1	0	0	0	0
Bradi3g01700	1	0	0	1	0	0	0	0
Bradi3g01713	0	0	0	0	0	0	0	0
Bradi3g01730	0	0	0	0	0	0	0	0
Bradi3g02130	1	1	0	1	1	1	0	1
Bradi3g02170	0	1	0	0	0	0	0	1
Bradi3g02200	1	0	1	0	0	0	0	0
Bradi3g02210	1	0	1	0	0	0	0	0
Bradi3g02226	0	0	0	0	0	0	0	0
Bradi3g02232	1	0	0	0	0	0	0	0
Bradi3g02240	0	0	0	0	0	0	0	0
Bradi3g02270	1	0	0	1	0	0	0	0
Bradi3g02320	1	0	0	1	0	0	0	0
Bradi3g02330	0	0	0	1	0	0	0	1
Bradi3g02340	0	1	0	1	0	0	0	1
Bradi3g02410	1	0	0	1	0	0	0	0
Bradi3g02420	0	0	0	0	0	0	0	0
Bradi3g03050	0	1	1	0	0	0	0	0
Bradi3g03061	0	0	0	0	0	0	0	0
Bradi3g03080	0	0	0	0	0	0	0	0
Bradi3g03090	0	0	0	1	1	0	0	1
Bradi3g03106	0	0	0	0	0	0	0	0
Bradi3g03770	0	0	0	0	0	0	0	0
Bradi3g03860	1	0	0	1	0	0	0	0
Bradi3g03870	1	1	0	1	0	0	0	0
Bradi3g03874	1	0	1	0	1	0	0	1
Bradi3g03878	0	0	0	0	0	0	0	0
Bradi3g03882	1	0	0	1	0	0	0	0
Bradi3g03930	0	0	0	0	0	0	0	0
Bradi3g03957	1	0	1	0	0	0	0	0
Bradi3g03990	0	0	0	0	0	0	0	0
Bradi3g04010	0	0	0	0	0	0	0	0
Bradi3g04154	0	0	0	0	0	0	0	0
Bradi3g04176	0	0	0	0	0	0	0	0
Bradi3g04187	0	0	0	0	0	0	0	0
Bradi3g04210	0	1	0	0	0	0	0	0
Bradi3g04217	1	0	0	1	0	0	0	0
Bradi3g04227	0	0	0	0	0	0	0	0
Bradi3g04240	0	0	0	0	0	0	0	0
Bradi3g04270	0	1	0	1	0	0	0	0
Bradi3g04280	0	0	0	1	0	0	0	0
Bradi3g04300	0	0	0	0	0	0	0	0
Bradi3g04310	0	0	0	1	0	0	0	1
Bradi3g04315	0	0	0	0	0	0	0	0
Bradi3g04350	0	0	0	0	0	0	0	0
Bradi3g04387	0	0	0	1	0	0	0	0
Bradi3g04410	0	1	0	1	0	0	0	0
Bradi3g04430	0	0	0	1	0	0	0	0
Bradi3g04500	0	0	0	0	0	0	0	0
Bradi3g04550	1	0	0	1	0	0	0	0
Bradi3g05050	1	0	0	1	1	0	0	1
Bradi3g05060	1	0	1	0	1	0	0	1
Bradi3g05130	0	0	0	1	0	0	0	0
Bradi3g05160	1	0	1	0	0	0	0	0
Bradi3g05170	0	0	0	0	0	0	0	0
Bradi3g05220	0	0	0	0	0	0	0	0
Bradi3g05226	0	0	0	0	0	0	0	0
Bradi3g05233	0	1	0	1	0	0	0	0
Bradi3g05240	0	0	0	0	0	0	0	0
Bradi3g05253	1	0	1	0	1	0	0	1
Bradi3g05270	0	1	0	0	0	0	0	0
Bradi3g05292	0	1	1	0	0	0	0	0
Bradi3g05296	1	1	1	0	1	1	0	1
Bradi3g05300	1	0	0	1	1	0	0	1
Bradi3g05370	0	0	0	0	0	0	0	0
Bradi3g05410	0	0	0	0	0	0	0	0
Bradi3g05437	1	0	1	0	0	0	0	1
Bradi3g05480	0	0	0	0	0	0	0	0
Bradi3g05490	0	1	0	1	0	0	0	0
Bradi3g05520	0	0	0	0	0	0	0	0
Bradi3g05550	0	0	0	1	0	0	0	0
Bradi3g05560	0	0	0	0	1	1	0	1
Bradi3g05570	0	0	0	0	0	0	0	0
Bradi3g05577	1	0	0	0	0	0	0	0
Bradi3g05600	1	1	0	1	0	0	0	0
Bradi3g05640	0	0	0	1	0	0	0	0
Bradi3g05660	0	0	0	0	0	0	0	0
Bradi3g05670	1	0	0	1	0	0	0	0
Bradi3g05890	0	0	0	0	0	0	0	0
Bradi3g05900	0	0	0	0	0	0	0	0
Bradi3g05920	0	0	0	0	0	0	0	1
Bradi3g06487	0	0	0	0	0	0	0	0
Bradi3g06540	0	0	0	0	0	0	0	0
Bradi3g06620	1	1	0	1	0	0	0	0
Bradi3g06640	0	0	0	0	0	0	0	0
Bradi3g06680	0	0	0	0	0	0	0	0
Bradi3g07080	0	0	0	0	0	0	0	0
Bradi3g07090	0	1	0	1	0	0	0	0
Bradi3g07110	0	0	0	1	0	0	0	0
Bradi3g07170	0	0	0	0	0	0	0	0
Bradi3g07190	0	0	0	0	0	0	0	0
Bradi3g07210	0	1	0	0	0	0	0	0
Bradi3g07220	1	0	0	1	0	0	0	0
Bradi3g07237	1	0	0	1	0	0	0	0
Bradi3g07270	1	0	0	1	0	0	0	0
Bradi3g07276	1	0	1	0	0	0	0	0
Bradi3g07280	0	0	0	0	0	0	0	0
Bradi3g07286	0	0	0	0	0	0	0	0
Bradi3g07300	0	0	0	0	0	0	0	0
Bradi3g07330	0	0	0	0	0	0	0	0
Bradi3g07340	0	0	0	0	0	0	0	0
Bradi3g07350	0	0	0	0	0	0	0	0
Bradi3g07380	0	0	0	0	0	0	0	0
Bradi3g07397	0	0	0	1	0	0	0	0
Bradi3g07430	0	0	0	0	0	0	0	0
Bradi3g07630	0	1	1	0	0	0	0	0
Bradi3g07637	1	0	0	0	0	0	0	0
Bradi3g07660	0	0	0	0	0	0	0	0
Bradi3g08210	0	0	0	0	0	0	0	0
Bradi3g08250	0	1	1	0	0	1	0	1
Bradi3g08290	0	0	0	0	1	0	0	0
Bradi3g08310	1	0	1	0	0	0	0	0
Bradi3g08317	0	1	0	1	0	0	0	0
Bradi3g08327	0	0	0	0	0	0	0	0
Bradi3g08338	0	1	0	1	0	0	0	0
Bradi3g08356	0	1	0	0	0	0	0	0
Bradi3g08380	1	0	0	1	0	0	0	0
Bradi3g08390	0	1	0	1	0	0	0	0
Bradi3g08400	0	0	0	0	0	0	0	0
Bradi3g08410	1	0	0	0	0	0	0	0
Bradi3g08420	0	1	0	0	0	0	0	0
Bradi3g08480	1	0	0	1	1	0	0	0
Bradi3g08515	0	0	0	0	0	0	0	0
Bradi3g08557	0	0	0	1	0	0	0	0
Bradi3g08570	0	1	0	1	0	0	0	0
Bradi3g08610	1	0	0	1	0	0	0	0
Bradi3g08620	1	0	0	1	0	0	0	0
Bradi3g08630	0	0	0	0	0	0	0	0
Bradi3g08637	1	0	0	1	0	0	0	0
Bradi3g08647	0	0	0	0	0	0	0	0
Bradi3g08660	0	0	0	0	0	0	0	0
Bradi3g08680	0	0	0	0	0	0	0	0
Bradi3g08690	0	0	0	0	0	0	0	0
Bradi3g08830	0	1	0	0	0	0	0	0
Bradi3g08850	0	0	0	0	0	0	0	0
Bradi3g09170	0	0	0	0	0	0	0	0
Bradi3g09200	0	0	0	0	0	0	0	0
Bradi3g09210	0	0	0	1	0	0	0	0
Bradi3g09240	0	0	0	0	0	0	0	0
Bradi3g09260	0	0	0	0	0	0	0	0
Bradi3g09430	0	0	0	1	1	0	0	1
Bradi3g09460	1	0	0	1	0	0	0	0
Bradi3g09490	0	1	0	1	0	0	0	0
Bradi3g09530	1	1	0	1	0	0	0	0
Bradi3g09550	1	0	0	0	1	0	0	0
Bradi3g09560	0	1	1	0	0	0	0	0
Bradi3g09620	0	0	0	0	0	0	0	0
Bradi3g09780	0	0	0	0	0	0	0	0
Bradi3g09790	0	1	0	1	0	0	0	0
Bradi3g12830	0	0	0	0	0	0	0	0
Bradi3g13467	1	1	0	1	0	0	0	1
Bradi3g13610	0	0	0	0	0	0	0	0
Bradi3g14830	0	0	0	0	0	0	0	0
Bradi3g14840	0	1	0	0	1	0	1	0
Bradi3g14907	0	0	0	0	0	0	0	0
Bradi3g14946	0	0	0	0	0	0	0	0
Bradi3g14950	0	0	0	0	0	0	0	0
Bradi3g14960	0	0	0	0	0	0	0	0
Bradi3g14970	0	1	0	1	0	0	0	0
Bradi3g14980	0	0	0	0	0	0	0	0
Bradi3g14990	0	0	0	0	0	0	0	0
Bradi3g15040	0	0	0	0	1	0	0	0
Bradi3g15087	1	0	0	1	0	0	0	0
Bradi3g15097	1	0	0	0	0	0	0	0
Bradi3g15120	0	0	0	0	0	0	0	0
Bradi3g15158	1	0	1	0	0	0	0	0
Bradi3g15166	0	0	0	1	0	0	0	0
Bradi3g15180	0	0	0	0	0	0	0	0
Bradi3g15277	0	0	0	0	0	0	0	0
Bradi3g15283	0	0	0	0	0	0	0	1
Bradi3g15290	0	0	0	0	0	0	0	0
Bradi3g15300	0	0	0	0	0	0	0	0
Bradi3g15320	1	1	0	1	0	1	0	1
Bradi3g15327	0	0	0	0	0	0	0	0
[truncated: 1,965 more rows]

[truncated: 2 more sheets: SupplDataset_11, SupplDataset_12]
